# Supplementary material for: Deconstructing the Bat Skin Microbiome: Influences of the Host and the Environment
Source: Front Microbiol. 2016 Nov 17;7:1753. doi: 10.3389/fmicb.2016.01753 (PMC5112243; doi:10.3389/fmicb.2016.01753)
Supplement: Supplementary file 1 [file Table1.XLSX]

## Sheet: otu_table.from_biom_w_taxonomy_
#OTU ID	13.GC.20	13.GC.21	13.GC.22	KL11.NY.LF.0025	KL11.NY.LF.0022	KL11.NY.caverock8	KF11.VA.A54288	12.CC.8	12.CC.9	12.CC.6	12.CC.7	12.CC.4	12.CC.5	12.CC.2	12.CC.3	KL11.NY.LF.0040	KL11.caveair3	KL11.caveair7	KL11.NY.LF.0046	13.HLR.1	KL11.NY.LF.0036	13.BC.10	KL11.NY.caveair4	KL11.NY.caverock5	KL11.NY.LF.0020	13.LPSB.4	KF11.VA.A46897	13.LCPP.6	13.LCPP.7	13.LCPP.4	13.LCPP.5	13.LCPP.2	13.LCPP.3	13.LCPP.1	KL11.NY.LF.0056	KL11.NY.caverock6	KL11.NY.LF.0007	13.LCPP.8	13.LCPP.9	KL11.NY.LF.0004	13.LCPP.25	13.LCPP.24	13.LCPP.26	13.LCPP.21	13.LCPP.20	13.LCPP.23	13.LCPP.22	12.CC.10	12.CC.11
OTU_1	59	8	99	9	6	0	3	127	1231	812	1579	1546	1503	1857	1837	0	0	1	10	753	12	99	0	2	7	1637	12	129	264	1524	825	207	523	46	11	0	0	191	422	20	699	447	266	176	1145	462	396	2177	671
OTU_5	21	0	2	3	0	0	0	42	708	280	709	644	787	570	874	2	0	0	0	387	1	27	0	0	2	798	1	25	654	706	363	106	335	67	0	3	0	79	136	1	270	269	135	61	377	242	169	1065	93
OTU_6	1	0	0	289	0	0	3	22	52	82	1177	298	260	42	87	33	0	0	8	13	3	8	0	0	1	742	0	75	23	237	212	164	736	849	1	0	0	1088	194	0	387	161	161	1350	392	208	114	91	789
OTU_8	0	1	0	17	0	0	0	1	2	3	12	12	6	4	10	4	0	0	0	1	2	0	0	0	0	1	0	9	18	93	15	1226	909	546	0	0	0	4632	663	0	149	70	483	1741	775	678	12	5	9
OTU_17	8	0	1	19	0	0	144	6	142	225	165	339	230	116	179	5	0	4	5	113	2	12	0	0	0	169	0	35	62	194	122	34	114	14	8	0	57	29	90	0	132	45	41	20	173	71	7	177	84
OTU_4	23	41	31	30	482	11	1	9	0	0	0	1	0	1	31	623	1	18	277	24	410	0	116	34	538	0	23	28	0	89	18	43	7	20	293	6	65	1	24	542	9	7	32	5	0	4	128	0	0
OTU_3	7	0	0	0	0	0	0	9	0	27	42	1	0	0	31	0	15	0	0	0	3	1	0	0	0	30	2095	712	867	24	26	25	11	0	3	0	36	23	6	0	0	9	15	42	61	4	17	2	0
OTU_27546	0	0	0	807	3	0	2	19	64	64	265	294	140	99	178	185	0	0	25	3	64	0	0	0	1	53	20	62	40	195	272	14	7	4	6	0	2	23	1	2	1	0	3	2	1	11	0	130	332
OTU_2	19	0	0	0	531	0	0	0	0	0	0	23	0	0	89	397	0	0	149	0	1111	0	48	0	363	0	0	1	14	0	123	0	0	2	148	0	161	0	13	656	0	0	0	46	0	7	7	0	61
OTU_19	2	0	5	10	0	0	0	262	1	0	0	0	0	0	4	0	0	0	179	306	2	12	0	0	3	49	10	0	0	4	50	7	0	5	0	0	61	0	1	7	2	1	4	8	7	0	0	159	8
OTU_15	8	5	0	45	0	0	1	27	101	39	30	50	36	1	158	0	0	1	53	41	0	4	0	0	1	23	145	71	99	72	2	9	91	11	0	1	2	7	28	16	75	20	34	13	21	406	105	1	117
OTU_29295	22	592	414	3	129	29	1	9	0	0	0	13	0	49	1	71	706	121	204	20	133	0	660	143	19	0	19	7	7	32	100	14	23	12	258	111	11	7	57	204	1	34	0	19	0	55	15	0	0
OTU_7	1	17	236	0	28	1	4175	56	9	0	0	1	0	2	43	17	0	18	24	3	31	0	0	3	56	0	17	46	1	3	73	35	15	29	30	0	0	9	6	6	0	24	11	6	0	4	9	1	14
OTU_18	26	12	466	60	39	1	2	25	29	146	228	26	81	49	140	1	60	4	54	45	61	11	25	9	11	24	17	35	50	26	28	38	12	44	45	7	30	5	81	9	10	34	5	41	52	11	23	0	77
OTU_8672	61	138	23	17	5	16	0	15	9	6	0	0	1	71	1	36	121	4	12	29	2	5	60	2	55	0	4	8	5	0	2	7	0	0	20	7	28	0	0	27	2	0	1	2	0	0	5	1	67
OTU_46	5	0	3	45	1	1	0	43	66	32	9	64	1	509	19	33	1	0	31	4	271	0	0	1	2	41	0	3	0	84	13	23	93	13	56	0	27	24	31	15	10	54	32	11	34	14	26	1	19
OTU_19643	3	2	934	2	81	0	11	2	0	27	2	0	0	2	0	8	0	0	7	1	27	307	0	0	15	0	13	11	2	0	0	0	6	1	3	0	0	1	2	13	1	0	7	4	0	0	0	0	42
OTU_8716	0	26	79	0	6	0	1	67	324	0	0	38	1	254	1	4	0	0	31	0	0	1	0	0	1	63	6	42	34	90	74	95	265	247	19	0	0	92	128	27	75	215	96	59	29	200	394	0	7
OTU_20	1	1	1	0	0	0	4	2	6	0	30	627	3	0	16	6	0	0	0	0	0	85	0	0	0	103	27	860	488	18	28	692	68	53	0	0	12	40	18	1	51	26	0	61	0	12	43	0	35
OTU_10	7	19	25	3	75	0	161	8	3	14	0	4	0	0	41	327	0	0	131	16	41	0	19	0	417	0	28	3	8	79	37	10	32	16	134	0	15	8	30	44	4	14	15	14	27	6	66	0	8
OTU_16	0	0	0	2	0	1	4	1	1	1	0	1	0	0	0	0	0	0	0	0	1	0	0	0	0	0	1137	443	86	0	0	0	0	0	0	0	0	1	1	0	18	0	0	8	0	1	0	0	22
OTU_45	1	0	2	0	0	0	0	4	41	19	28	12	89	10	82	0	0	2	0	3	0	2	0	1	0	94	0	7	53	62	67	19	42	5	0	0	0	13	3	0	77	18	14	9	77	22	13	49	11
OTU_9	0	0	1	4	55	2249	0	0	0	0	0	0	0	0	0	92	19	353	114	0	78	17	17	363	2	0	0	0	0	0	1	1	0	0	293	728	92	0	7	109	0	0	2	3	0	1	1	0	0
OTU_1114	0	0	0	0	0	0	12	2	74	21	82	56	31	10	0	10	0	1	0	21	1	1	0	0	0	34	61	185	457	3	50	21	5	3	0	0	28	8	5	0	23	7	0	8	64	2	14	0	0
OTU_13	7	45	4	33	49	362	0	0	6	0	0	0	0	0	0	20	140	550	73	0	54	1	479	124	4	0	2	0	0	26	0	18	0	2	343	645	25	0	0	186	0	0	6	5	0	0	0	0	0
OTU_96	2	0	2	8	0	0	0	45	165	5	72	1	1	1	43	0	0	0	1	14	0	1	0	0	0	97	213	327	165	62	91	19	0	22	0	0	0	10	8	0	0	25	43	19	139	5	33	25	4
OTU_97	5	362	37	10	2	9	0	14	107	32	0	29	0	141	0	0	0	45	9	248	14	9	124	50	0	44	5	27	30	91	57	67	86	67	10	30	0	23	117	11	57	30	18	29	0	17	168	166	4
OTU_36	0	0	0	0	0	0	0	8	0	2740	35	50	3	0	0	0	0	0	0	0	0	0	0	0	0	0	0	0	0	17	0	0	0	0	0	0	0	0	0	0	0	0	0	0	0	0	0	0	17
OTU_34	12	0	0	0	1	0	0	0	0	0	0	73	0	0	0	0	1	0	0	0	0	0	0	1	0	36	0	0	0	0	0	0	0	1	0	0	1	0	0	0	0	1	0	0	0	0	0	0	110
OTU_12	0	0	0	0	88	0	0	1	0	0	0	0	0	0	0	250	0	0	2	0	29	0	0	0	418	0	0	0	0	0	0	3	0	0	31	0	0	0	0	160	0	0	6	0	0	0	0	0	0
OTU_38	0	0	0	3	0	0	0	1	34	0	64	0	0	0	0	4	0	0	1	5	0	0	0	0	1	0	0	0	0	0	0	0	0	2	0	0	0	0	0	3	0	0	0	0	0	0	1	0	49
OTU_22	0	0	0	8	0	0	0	0	0	4	0	0	0	0	0	0	0	16	0	4	0	0	1	1	0	0	0	0	0	25	0	0	0	0	2	6	0	0	1	0	2	5	0	4	0	6	0	0	0
OTU_29175	0	0	0	0	0	0	1	2	34	77	13	29	0	0	0	0	0	0	0	3	0	0	0	0	0	0	197	382	94	59	70	16	25	12	0	0	0	10	36	0	23	10	48	17	19	36	33	11	38
OTU_28338	3	2	250	5	104	0	288	0	0	0	0	0	0	0	0	246	0	0	83	1	56	0	4	0	325	0	2	0	0	0	2	1	0	1	122	0	22	0	0	57	0	0	0	12	0	3	3	0	0
OTU_14	0	0	0	0	81	0	0	0	0	0	0	80	0	0	0	0	0	0	41	0	1	0	0	0	0	0	0	0	7	0	0	0	0	0	10	0	2	0	0	42	0	0	0	0	0	0	0	0	0
OTU_29942	1	11	3	17	48	108	13	0	0	0	25	44	0	0	0	14	0	312	57	0	13	0	1	426	0	0	11	0	1	0	0	9	18	2	233	403	10	8	6	131	2	0	7	19	0	0	0	87	1
OTU_26944	0	0	1	0	0	0	0	11	20	31	1	1	0	1	67	0	0	0	0	0	1	10	0	0	0	7	8	597	390	15	34	6	17	28	0	0	0	15	23	0	5	0	2	18	1	21	16	0	7
OTU_23	2	0	0	0	0	0	2068	0	0	0	0	0	0	0	0	0	0	23	0	0	0	0	0	0	0	0	0	0	0	0	0	0	0	0	0	0	0	0	0	0	0	0	0	0	0	0	0	0	0
OTU_73	0	0	0	0	0	0	0	3	15	32	7	13	78	63	98	0	0	0	0	43	1	1	0	0	0	169	0	3	15	66	41	24	32	13	0	0	0	8	1	0	45	8	0	0	30	35	6	79	23
OTU_10724	0	0	0	5	0	0	0	1	20	0	0	0	1	0	25	0	0	0	0	0	0	0	0	0	0	74	2	7	34	13	0	0	0	0	4	0	9	0	0	1	0	0	0	2	0	0	0	0	0
OTU_21	0	0	0	0	7	0	0	0	0	0	0	0	0	0	0	11	0	0	0	1	0	0	1	0	23	0	0	0	0	0	1	0	0	0	0	0	0	0	0	0	1	0	0	0	0	0	0	0	0
OTU_28930	4	3	26	23	2	1	76	6	6	2	54	4	20	14	87	0	6	0	5	17	8	38	0	0	0	5	1	5	39	4	15	3	3	2	4	0	3	8	8	0	28	2	4	3	43	7	9	10	4
OTU_67	0	0	0	1	1	0	3	18	18	0	0	0	45	7	8	2	0	0	0	2	35	0	0	0	0	2	1	14	39	37	95	28	47	39	6	0	18	107	28	0	328	373	363	169	279	216	121	42	21
OTU_24	0	0	0	33	0	0	0	0	0	0	0	25	0	0	0	0	0	0	1	0	7	0	0	0	0	0	0	0	0	0	0	0	0	0	0	0	95	0	0	0	0	0	0	0	0	0	0	0	0
OTU_50	5	0	0	0	0	0	0	0	0	0	0	0	0	0	0	0	0	0	0	0	0	0	0	0	0	0	0	0	0	0	0	0	0	1	0	0	0	0	0	0	0	0	0	0	0	0	0	0	20
OTU_25	0	0	10	36	37	0	508	0	0	3	0	0	0	0	0	34	0	0	23	0	17	0	7	0	8	0	0	0	4	0	0	1	1	0	30	0	24	0	0	22	0	0	0	0	0	0	0	0	12
OTU_24622	0	0	0	0	37	0	0	0	0	0	0	0	0	0	0	434	0	0	5	0	3	0	0	0	516	0	0	0	0	0	0	0	0	0	11	0	0	0	0	67	0	0	0	0	0	0	0	0	1
OTU_41	0	0	5	0	0	0	0	0	0	0	0	0	0	0	0	0	0	0	0	0	0	0	0	0	0	0	0	0	0	0	0	0	0	9	0	0	0	0	10	0	0	1	0	0	0	20	0	0	0
OTU_72	0	63	0	128	0	0	9	21	25	182	127	58	0	8	121	0	0	1	10	26	10	26	0	3	0	1	1	36	45	11	21	21	39	7	2	0	74	0	8	0	34	24	0	15	9	10	3	1	1
OTU_24207	1	1	7	32	10	0	0	72	2	1	34	0	17	176	23	7	0	0	12	10	3	35	7	0	0	46	23	8	10	32	6	4	13	0	0	4	2	0	32	12	3	4	9	10	19	4	11	19	10
OTU_7109	0	1	0	0	1	0	2	60	34	1	0	44	24	1	10	0	0	1	6	1	0	3	1	5	1	2	24	50	60	0	0	1	5	0	2	0	0	22	21	0	1	1	0	2	1	1	1	2	4
OTU_31	3	0	0	6	143	0	0	0	33	0	0	0	0	0	0	103	0	0	98	0	133	0	12	0	13	0	0	0	10	0	0	0	0	0	126	0	27	0	0	313	0	0	0	0	0	0	0	0	0
OTU_32	58	0	1	0	0	2	5	0	0	8	0	45	0	0	0	2	0	0	1	0	55	0	0	0	1	0	63	0	4	0	398	0	0	0	2	0	0	0	0	0	0	0	0	0	0	0	0	0	7
OTU_18406	0	0	0	3	0	3	0	1	18	57	36	63	69	0	10	0	0	2	0	35	0	8	0	0	0	41	0	41	8	37	51	3	7	4	0	0	30	0	10	0	7	47	14	8	59	0	35	0	31
OTU_28302	1	0	0	35	4	1	0	6	15	27	0	0	1	0	132	17	13	2	5	15	11	0	0	20	1	15	154	11	7	24	19	10	14	1	0	0	15	5	1	6	5	2	23	7	1	19	28	18	6
OTU_30	0	0	1	5	0	0	0	0	0	0	0	0	0	0	0	0	0	0	0	0	0	0	0	0	0	0	0	8	0	0	0	2	0	0	0	0	0	0	0	0	0	0	0	4	0	6	0	0	13
OTU_25999	18	230	135	19	5	47	4	0	0	7	1	0	0	9	15	14	277	94	7	24	9	2	88	32	1	0	0	0	0	0	11	1	2	5	33	77	7	3	8	4	0	0	2	0	0	6	11	9	0
OTU_29513	0	0	0	0	0	0	0	1	0	0	1	0	0	0	0	0	0	0	0	0	1	1	0	0	0	59	173	172	272	16	1	2	8	1	0	0	0	0	8	0	0	4	5	0	1	0	8	77	0
OTU_28	0	0	0	0	0	0	0	0	0	0	0	0	0	0	0	0	0	0	0	0	0	0	0	0	0	0	47	0	0	0	0	0	0	1	0	0	0	0	0	0	0	0	0	0	0	0	0	0	0
OTU_33	17	12	7	31	23	41	4	4	0	0	0	0	0	0	162	7	702	11	33	0	1	0	82	32	10	0	17	0	0	0	20	4	0	4	66	17	20	2	0	11	7	0	0	0	0	0	0	10	0
OTU_87	0	0	0	0	0	0	49	13	0	0	0	1	4	0	0	0	0	0	1	14	0	0	0	0	0	18	0	0	0	0	0	10	25	2	0	0	39	8	32	0	0	42	0	29	21	10	2	36	33
OTU_47	0	0	1	0	0	0	0	0	0	0	0	0	0	0	0	0	0	4	0	1	0	0	0	0	0	0	0	0	0	1	0	36	68	1167	0	1	0	5	23	0	51	4	32	80	0	44	69	0	0
OTU_126	0	0	0	0	0	0	0	3	143	78	0	148	162	0	1	0	0	0	0	44	0	0	0	0	0	59	0	0	0	0	48	10	0	11	0	0	0	15	47	0	20	122	4	13	42	0	23	372	0
OTU_35	0	0	1734	0	0	0	0	0	0	0	0	0	0	71	0	0	0	0	5	0	142	1	0	0	2	0	0	0	8	166	11	6	11	7	2	0	0	0	1	0	8	0	0	2	0	32	13	0	0
OTU_118	0	0	0	25	0	0	0	0	0	0	0	1	2881	0	0	0	0	0	0	0	4	10	0	0	0	0	2	0	0	1	0	0	0	0	1	0	34	0	0	0	0	0	0	0	0	0	0	0	0
OTU_28235	0	0	1	124	0	0	0	1	9	25	49	57	37	86	20	0	0	0	0	19	0	4	0	0	0	43	0	0	26	42	36	3	6	6	1	0	7	17	34	0	70	1	3	1	65	7	18	2	9
OTU_28374	0	0	0	0	2	0	0	0	0	0	0	0	0	0	0	0	0	0	215	0	5	0	0	0	2	0	10	0	0	0	0	0	6	5	5	0	0	58	3	26	0	0	2	17	0	17	10	0	0
OTU_68	0	0	0	50	1	0	0	4	59	0	1	0	0	0	0	0	0	1	1	0	0	0	0	0	0	0	0	184	128	66	48	31	28	0	0	0	0	2	0	14	4	22	0	2	0	0	1	0	0
OTU_102	3	7	10	0	2	0	0	4	73	46	0	17	27	1	28	5	0	0	2	27	0	0	0	0	3	42	0	3	0	30	30	62	43	133	1	2	0	92	123	0	40	58	14	11	0	45	324	23	0
OTU_11244	23	3	18	7	31	0	0	28	35	28	0	9	0	64	0	5	7	1	6	0	5	1	0	7	3	53	0	0	0	14	0	0	1	1	1	1	1	0	15	0	0	1	0	0	31	0	7	0	19
OTU_37	28	231	50	8	0	84	0	0	0	16	0	0	0	0	1	5	548	6	13	2	3	0	424	8	3	0	13	0	0	0	0	0	0	2	22	8	38	0	1	21	0	0	1	0	0	4	0	8	0
OTU_63	0	4	2	34	0	7	0	33	42	19	0	11	1	0	0	35	2	12	19	0	1	4	0	13	27	0	0	0	0	1	1	8	0	0	11	6	71	6	5	22	0	0	9	4	21	1	0	54	67
OTU_27776	10	252	84	1	0	0	0	0	0	0	0	0	0	0	0	4	0	0	1	0	0	0	0	0	0	0	8	0	0	0	0	0	0	0	5	0	0	0	0	0	0	0	0	5	0	0	0	0	0
OTU_8504	1	0	0	0	0	0	0	0	33	0	119	0	0	1	0	0	0	0	0	0	0	0	0	0	0	0	0	6	1	0	32	0	10	0	0	0	0	0	0	0	0	0	0	0	0	0	0	0	12
OTU_48	58	0	1	74	4	6	1	20	28	1	6	12	0	0	2	27	34	11	18	3	5	6	23	5	34	0	3	0	12	19	1	10	0	0	9	11	64	0	1	9	14	0	1	3	11	9	3	13	1
OTU_61	0	0	0	0	0	0	0	0	13	4	99	0	36	0	0	0	0	0	12	0	0	0	0	0	1	0	0	0	0	0	0	0	0	0	11	0	0	0	0	25	0	0	0	0	0	3	0	0	558
OTU_190	50	9	5	0	4	5	0	18	19	34	0	0	0	43	0	0	8	5	8	12	96	0	0	3	10	0	0	6	0	0	68	8	0	2	0	2	40	0	0	0	12	1	0	0	0	27	6	0	0
OTU_134	0	1	0	0	0	0	0	15	36	1	0	0	0	0	0	0	0	0	0	24	0	0	0	0	0	37	0	5	0	1	0	1	0	11	1	0	0	1	0	0	17	34	0	2	0	17	0	0	0
OTU_28301	0	0	0	0	200	0	4	0	0	0	0	0	0	0	0	47	0	0	267	0	30	0	0	0	4	0	0	0	0	0	0	0	0	0	103	0	0	0	0	80	0	0	0	0	0	0	0	0	10
OTU_113	0	1	0	4	0	0	0	0	0	0	0	0	0	0	0	0	0	0	0	0	0	0	0	0	0	0	0	17	3	28	9	44	64	26	1	0	0	49	18	0	169	393	293	154	102	183	41	0	0
OTU_7904	1	0	0	0	0	0	1	4	6	2	25	29	200	1	5	0	0	1	0	0	0	6	0	0	0	46	0	0	0	6	2	0	0	1	0	0	0	12	3	0	10	44	6	1	6	0	0	7	23
OTU_29	0	0	0	0	45	0	0	5	0	0	0	0	0	0	0	134	0	0	5	0	21	0	8	0	185	0	0	0	0	0	0	0	0	2	26	0	0	0	0	9	0	0	0	0	0	0	0	0	0
OTU_29978	0	0	0	0	0	0	0	0	0	0	0	0	0	0	0	0	0	0	0	0	0	0	0	0	0	0	0	0	0	0	0	0	0	0	0	0	0	0	0	0	0	0	0	0	0	0	0	0	0
OTU_26	2	2	0	0	35	0	0	1	0	0	0	0	0	0	0	261	0	0	24	0	15	0	0	0	430	0	0	0	0	0	0	0	0	0	4	0	0	0	0	18	0	0	0	0	0	0	0	0	0
OTU_84	0	8	3	0	0	0	0	3	0	17	0	33	28	0	0	7	0	0	0	6	0	0	2	0	1	7	0	0	3	10	15	13	19	38	0	0	0	2	17	0	36	25	9	7	8	12	76	0	7
OTU_88	0	1	1	30	0	0	0	20	22	380	0	27	0	8	57	14	0	0	0	0	0	14	0	0	0	43	0	151	21	0	41	14	0	5	0	0	3	7	1	0	60	44	0	0	0	12	15	2	21
OTU_28184	8	10	33	2	3	0	0	51	6	1	0	3	0	0	0	0	19	19	3	0	0	46	102	9	0	18	0	205	94	1	9	10	6	19	3	21	0	2	22	8	13	0	0	1	0	0	0	0	0
OTU_26218	0	0	0	0	0	0	0	0	1	15	127	0	0	47	0	0	0	0	0	0	0	0	0	0	0	0	0	0	0	0	0	0	0	0	0	0	0	0	0	0	0	0	0	0	0	0	1	0	0
OTU_74	0	1	0	24	6	5	9	30	0	9	9	1	10	0	54	0	12	0	2	25	5	3	2	0	0	0	24	1	0	17	0	13	0	2	10	0	70	2	0	4	21	0	0	2	0	0	4	0	26
OTU_65	1	0	11	29	16	0	0	80	32	62	0	0	0	0	0	77	0	0	1	0	2	6	5	1	74	0	0	11	0	0	0	0	15	0	4	1	16	0	0	49	0	10	0	0	0	0	0	0	46
OTU_1631	2	0	0	0	4	0	0	0	26	0	16	0	26	0	0	0	0	0	1	0	3	0	0	0	0	7	1	1	0	0	19	3	7	10	0	0	0	0	0	6	0	0	0	16	0	615	2	0	45
OTU_29076	9	0	1	0	2	308	0	0	24	0	0	0	1	0	0	0	92	24	10	21	3	0	11	30	0	0	1	3	10	56	21	28	19	19	75	9	0	11	11	2	9	26	14	10	4	14	67	3	1
OTU_81	0	1	3	11	0	0	0	8	0	0	0	0	3	0	0	0	0	0	50	0	2	17	0	0	0	0	8	4	8	74	0	16	0	6	7	0	0	14	25	4	8	1	13	4	26	122	17	15	0
OTU_76	17	0	0	15	0	0	3	0	0	0	0	0	0	0	63	0	0	0	0	0	6	0	0	0	1	1	0	2	0	25	0	971	15	18	1	0	18	13	9	0	17	0	5	77	0	0	0	0	0
OTU_93	0	0	0	0	0	0	0	0	0	0	0	0	0	0	0	0	0	0	0	0	0	0	0	0	0	0	0	0	0	0	0	82	18	0	0	0	0	1	1348	0	0	0	0	4	0	6	0	0	0
OTU_56	0	8	23	0	56	55	0	0	0	0	0	0	1	0	0	12	0	14	22	0	11	0	3	103	2	0	0	1	0	0	0	0	0	0	45	7	0	0	0	52	0	0	0	0	0	0	0	0	0
OTU_92	0	1	5	0	0	0	0	3	133	0	0	8	0	0	0	0	0	0	0	1	2	0	0	0	0	9	0	51	1	2	18	35	148	106	0	0	0	20	53	2	67	59	22	2	0	18	67	0	1
OTU_60	0	0	0	0	0	0	0	2	24	17	22	0	0	0	0	0	0	0	0	0	186	0	0	0	0	0	0	0	21	0	0	0	0	0	0	0	0	0	0	0	0	0	0	0	0	0	0	0	54
OTU_44	8	53	2	0	5	268	1	0	0	0	36	0	0	0	0	1	27	195	19	0	16	0	72	75	0	44	5	0	0	0	0	19	1	0	9	151	0	0	0	52	2	15	0	3	0	7	0	0	0
OTU_75	0	0	0	541	2	0	0	17	0	0	0	0	0	0	0	0	0	0	0	0	0	0	0	0	1	0	0	73	164	156	10	0	0	0	0	1	0	0	0	0	0	0	0	0	0	0	0	0	0
OTU_146	0	0	0	0	0	0	0	0	58	0	47	94	33	176	0	0	0	0	0	0	0	0	0	0	0	25	0	0	7	0	63	18	0	5	0	0	0	15	20	0	17	0	7	0	103	0	30	14	0
OTU_49	0	0	4	4	153	0	0	2	0	1	0	7	0	4	0	39	0	0	4	0	24	1	1	0	10	0	10	0	8	0	10	0	0	0	11	0	17	0	0	36	0	0	0	0	0	0	0	0	66
OTU_28323	0	0	0	0	0	0	0	0	0	0	0	0	0	0	0	0	0	0	0	0	0	0	0	0	0	170	0	0	0	0	0	465	3	14	0	0	0	25	212	0	17	12	48	115	0	71	11	0	0
OTU_83	0	0	0	0	0	0	0	0	0	0	0	0	0	0	0	0	0	0	0	0	3	0	0	0	0	0	0	0	0	0	0	0	0	0	0	0	15	0	0	18	0	0	0	0	0	0	0	0	0
OTU_20878	2	0	2	0	0	0	0	3	0	0	0	0	18	81	1	0	0	1	6	36	0	2	0	0	1	1	70	12	4	7	0	0	33	8	2	0	28	4	3	0	1	0	6	1	1	0	11	0	59
OTU_39	5	0	0	1	133	5	1	7	5	0	0	0	0	0	0	54	2	1	9	0	121	0	1	5	15	0	4	0	0	0	0	0	0	0	18	0	34	0	0	116	0	0	0	0	0	0	0	0	80
OTU_51	6	16	368	0	39	0	1	0	0	0	0	0	0	0	0	37	0	0	25	0	8	0	1	0	103	0	0	1	1	0	0	0	0	0	31	0	0	0	0	43	0	0	0	0	0	0	4	0	0
OTU_124	0	1	0	0	4	0	0	23	36	0	0	0	0	1	0	0	0	0	0	21	0	0	0	0	0	1	13	41	45	4	10	2	0	0	0	0	0	0	0	0	24	0	0	0	0	11	11	105	0
OTU_16418	0	17	7	0	0	0	7	17	0	0	0	25	0	1	0	14	9	0	4	0	1	0	2	0	6	23	0	38	3	26	9	19	74	30	3	0	0	10	166	2	87	0	4	5	0	5	41	0	0
OTU_16405	0	0	0	26	0	0	0	0	0	0	0	0	1	0	0	0	7	0	0	0	0	1	0	0	1	0	486	10	18	0	0	0	0	0	0	0	0	0	7	0	0	0	0	0	34	0	1	0	8
OTU_27769	2	23	3	0	5	0	7	0	0	0	0	27	0	0	0	44	21	0	27	0	9	0	56	0	43	2	31	0	0	0	0	0	0	0	47	1	0	0	0	41	0	0	0	0	0	0	17	0	0
OTU_79	77	35	30	2	11	6	1	0	0	0	0	0	0	0	0	17	245	18	15	0	10	0	256	25	3	0	0	0	5	0	0	0	0	0	83	35	0	0	0	35	0	0	0	0	0	0	0	0	0
OTU_52	0	1	3	0	85	20	0	23	0	0	0	32	0	0	28	14	1	3	48	0	5	0	4	3	3	69	5	0	0	0	0	0	0	6	47	1	0	1	0	17	0	9	0	1	0	0	0	0	0
OTU_114	0	1	2	0	0	0	0	0	0	0	0	0	0	0	0	0	0	0	0	0	0	0	0	0	0	0	0	18	46	12	0	111	123	106	0	0	0	25	23	0	86	126	90	69	143	111	93	0	0
OTU_382	0	1	0	0	0	0	0	0	0	0	0	0	0	0	55	0	0	0	0	0	0	0	0	0	0	0	0	0	4	0	17	0	0	0	1	0	0	0	1	0	26	0	0	0	1	0	2	12	0
OTU_53	0	108	28	1	24	3	0	0	1	5	1	3	1	0	0	30	0	19	50	26	13	0	0	11	6	45	11	1	14	2	1	10	17	24	32	25	2	1	34	0	42	0	16	10	0	22	7	0	0
OTU_512	11	1	1	10	25	0	0	0	0	0	0	0	0	5	0	79	0	2	7	0	15	7	6	0	45	0	0	0	1	0	17	0	0	2	9	3	0	0	6	16	0	1	5	0	0	0	0	0	52
OTU_54	0	8	7	4	24	0	2	0	0	0	0	0	0	0	0	47	0	0	91	0	23	0	0	0	40	0	0	0	1	0	0	1	0	0	26	0	17	0	0	95	0	0	1	0	0	0	0	0	0
OTU_144	0	0	0	0	8	0	0	1	95	0	1	75	0	0	0	14	0	0	3	50	0	0	0	0	12	0	0	16	0	68	77	34	89	71	6	0	0	34	96	0	61	110	14	0	0	46	137	99	2
OTU_98	40	75	8	0	21	7	1	0	0	0	0	0	0	0	0	15	13	24	13	0	28	0	65	25	11	0	13	0	0	0	0	0	0	0	40	26	36	0	0	42	0	0	0	0	0	0	0	0	0
OTU_120	0	0	0	11	0	0	0	4	5	92	0	0	0	2	0	0	0	0	0	41	3	3	0	0	0	7	0	14	5	0	15	18	11	15	1	0	5	0	8	0	0	28	19	9	36	0	0	117	29
OTU_29143	0	0	29	0	10	0	0	1	0	0	0	0	0	0	22	0	0	0	1	0	9	2	0	0	3	40	0	8	25	0	2	4	8	9	0	0	0	1	0	0	0	0	0	1	0	11	0	0	0
OTU_117	0	0	0	0	0	0	0	1	15	26	8	2	0	0	13	0	0	0	0	22	4	0	0	0	0	10	0	7	4	0	14	12	36	143	0	0	0	20	1	0	2	5	15	16	19	17	16	0	0
OTU_101	0	0	0	574	6	0	0	1	0	4	0	0	0	0	0	7	0	0	10	0	2	0	0	0	0	0	0	0	0	7	6	0	0	2	3	0	16	0	0	1	5	0	6	23	0	8	0	0	2
OTU_122	0	0	0	0	0	0	0	0	0	0	0	0	0	0	0	0	0	0	0	0	0	0	0	0	0	0	0	1	2	52	0	45	46	22	0	0	0	26	5	0	165	104	161	127	45	71	17	0	0
OTU_152	0	0	1	0	0	0	0	0	0	0	0	0	0	0	0	1	1	0	0	0	0	4	0	0	0	0	0	0	0	0	0	0	0	0	0	0	0	0	0	0	0	0	0	0	0	0	0	0	25
OTU_232	0	0	0	0	0	0	0	0	0	0	0	0	0	0	0	11	0	0	0	0	0	0	0	0	0	0	0	0	0	0	0	0	0	0	0	0	0	0	0	0	0	0	0	5	0	0	0	200	0
OTU_167	0	1	1	0	8	0	0	15	0	0	0	0	0	0	0	6	0	0	0	0	0	0	0	0	9	0	0	0	10	5	11	13	22	29	0	0	0	32	9	0	9	9	101	19	0	48	105	0	0
OTU_18415	0	0	0	5	0	1	0	0	12	31	31	19	1	4	0	0	0	0	0	14	0	0	0	5	0	4	13	1	1	0	5	0	1	0	0	0	0	0	0	0	0	0	1	0	0	8	11	15	46
OTU_13255	1	7	1	6	0	0	0	18	1	20	0	0	0	71	6	0	0	0	0	4	0	469	0	0	0	0	0	48	48	1	0	1	0	2	0	1	63	2	5	0	0	1	0	1	0	5	1	1	0
OTU_91	242	17	0	0	45	3	1	0	0	1	0	0	0	0	0	0	0	0	0	0	141	0	0	0	1	0	0	0	0	0	13	0	0	0	5	0	0	0	0	16	0	0	0	0	0	0	0	0	1
OTU_137	0	1	0	0	0	0	0	0	0	0	12	37	0	6	25	0	0	0	1	0	0	0	0	0	0	10	0	2	0	64	13	15	64	66	0	0	0	57	7	0	5	235	74	63	273	38	12	0	0
OTU_161	0	0	0	15	0	0	0	0	0	1	0	1	1	0	0	0	0	0	0	0	2	0	1	0	1	0	0	26	67	0	16	0	0	2	0	1	0	0	0	4	0	0	0	0	0	11	7	0	0
OTU_165	0	0	0	0	0	0	0	0	0	0	0	0	0	0	0	0	0	0	0	0	0	0	0	0	0	0	0	0	0	0	0	0	0	0	0	0	0	0	0	0	0	0	0	0	0	0	0	0	0
OTU_42	0	0	0	0	45	0	0	0	0	0	0	0	0	0	0	93	0	0	9	0	41	0	0	0	54	0	0	0	0	0	0	0	0	0	4	0	0	0	0	75	0	0	0	0	0	0	0	0	0
OTU_147	0	0	0	0	0	0	0	0	0	32	0	0	19	0	0	0	0	0	0	0	0	0	0	0	1	0	0	22	0	0	0	0	0	0	0	0	0	0	0	0	0	0	0	0	0	0	0	1	0
OTU_170	0	1	1	0	0	0	0	0	15	0	0	3	77	1	0	0	0	0	0	0	2	0	0	0	0	14	0	1	3	11	0	13	18	27	0	0	0	25	37	0	77	139	81	45	121	4	10	0	1
OTU_19143	2	0	0	0	0	0	0	0	0	0	0	0	0	0	0	0	0	0	0	0	0	0	0	0	0	0	0	0	0	0	1	0	0	0	0	0	0	0	0	0	0	1	0	0	0	35	0	0	48
OTU_23172	0	0	0	0	0	0	0	0	0	0	28	0	65	0	0	0	0	0	0	0	0	0	0	0	0	0	0	28	3	39	0	2	19	19	0	0	0	18	6	0	48	66	109	59	88	113	55	0	0
OTU_178	0	0	0	0	0	0	2	2	0	11	0	0	0	0	0	0	0	0	0	0	0	0	0	0	0	0	4	0	4	0	15	0	0	4	0	0	28	0	0	0	13	0	0	33	1	0	12	0	0
OTU_158	2	68	1	0	23	0	2	0	7	0	0	0	0	4	13	22	56	2	24	12	31	0	75	1	7	10	0	0	0	6	21	19	26	5	31	0	10	2	21	10	12	1	26	3	0	8	41	48	0
OTU_55	33	0	0	0	60	0	0	0	0	0	0	0	0	0	0	0	0	0	0	0	374	0	0	0	3	0	0	2	0	0	0	0	0	0	0	0	0	0	0	14	0	0	0	0	0	0	0	0	0
OTU_17579	4	1	0	0	0	0	0	0	0	0	0	38	0	0	0	0	0	0	0	0	0	2	0	0	0	25	0	0	0	0	0	0	0	0	0	0	0	0	0	0	0	0	0	0	0	0	0	0	23
OTU_89	0	0	0	0	71	0	0	0	0	0	0	0	1	0	0	13	0	0	8	0	0	0	0	0	2	0	0	0	0	0	0	0	0	0	0	0	0	0	2	80	0	0	0	0	0	0	0	0	22
OTU_22818	0	0	0	0	0	0	0	45	2	11	0	0	0	0	1	0	0	0	0	1	3	0	3	0	2	16	28	23	39	1	0	0	12	1	1	0	0	0	0	0	6	15	0	1	1	0	0	11	1
OTU_25557	0	0	0	2	6	0	0	1	18	4	34	20	0	72	0	3	0	0	0	1	0	0	0	0	0	58	1	4	17	1	1	1	0	0	1	0	1	0	0	0	2	0	0	0	0	0	0	0	26
OTU_175	0	0	0	1	0	2	0	4	0	0	0	0	0	0	27	0	0	0	0	0	1	0	4	1	0	0	51	0	0	0	0	2	2	0	6	0	1	0	0	3	0	2	3	1	27	0	3	0	0
OTU_148	0	5	15	15	0	0	0	5	0	0	0	0	0	0	0	0	18	0	0	141	0	0	0	1	0	0	0	1	17	16	24	27	19	16	0	0	175	0	19	0	0	0	0	0	0	0	31	0	0
OTU_66	0	2	5	0	29	0	0	0	0	0	0	0	0	0	0	45	0	0	32	10	15	0	0	0	26	0	9	0	0	0	0	6	0	0	29	1	0	0	0	7	13	0	0	0	0	0	0	0	0
OTU_133	0	0	2	0	0	0	0	0	0	0	0	0	0	0	0	0	0	0	0	0	0	0	0	0	0	0	15	38	13	134	0	34	73	115	0	0	0	16	36	0	108	95	87	72	59	104	4	0	0
OTU_64	0	1	6	2	6	0	0	11	0	0	0	0	0	0	0	48	0	6	25	0	5	0	0	2	120	0	0	14	0	0	0	0	0	2	25	8	12	0	6	28	0	0	0	2	0	0	0	0	0
OTU_70	0	0	0	0	0	0	0	0	0	0	0	0	0	0	0	0	0	0	27	0	0	0	0	0	3	20	0	0	0	18	0	4	0	0	2	0	96	1	0	0	0	12	0	5	0	1	0	7	0
OTU_214	0	1	0	23	0	0	0	8	1	16	28	0	32	17	4	0	0	0	0	3	0	0	0	0	0	0	0	13	5	0	1	0	28	0	0	0	0	0	0	0	12	7	0	1	0	9	0	10	0
OTU_59	0	0	0	0	0	0	0	0	0	0	0	0	0	0	0	0	1	0	5	0	3	0	105	16	0	0	0	0	0	0	0	0	0	0	12	0	0	0	0	0	0	0	0	0	0	0	0	0	0
OTU_177	17	2	0	0	0	0	0	0	0	0	0	0	0	0	0	0	0	0	0	0	5	0	0	0	0	0	0	0	0	0	7	0	0	0	9	0	0	0	0	0	0	0	0	0	0	0	0	0	0
OTU_176	0	0	0	0	0	0	0	1	1	0	0	0	0	0	0	0	0	0	0	0	0	0	0	0	0	0	0	13	4	2	0	15	0	13	0	0	0	27	0	0	112	271	179	85	106	70	34	0	0
OTU_26311	12	2	16	2	50	0	13	0	0	0	0	0	0	0	0	4	0	0	287	0	52	0	0	1	8	0	0	0	0	0	0	0	0	0	158	0	0	0	0	58	0	0	0	0	0	0	0	0	0
OTU_18667	0	0	1	0	1	0	0	6	8	32	7	15	0	1	0	4	0	0	0	0	0	0	0	1	1	73	2	3	3	0	1	0	6	0	1	0	0	0	1	0	0	0	5	0	18	0	7	0	5
OTU_106	15	1	5	0	3	0	2	4	4	0	0	0	0	0	7	11	0	15	10	25	0	13	0	0	0	0	2	5	0	0	51	0	0	4	12	9	0	2	0	22	0	0	0	2	0	0	2	0	0
OTU_29512	2	0	0	0	0	0	0	0	14	30	65	5	0	4	75	0	0	0	0	3	0	3	0	0	0	0	0	2	5	43	0	3	0	1	0	0	0	5	0	0	8	4	0	0	21	21	1	20	54
OTU_43	0	0	0	0	1	0	0	0	0	0	0	0	0	0	0	17	0	0	23	0	4	0	0	0	666	0	0	0	0	0	0	0	0	0	4	0	0	0	0	21	0	0	0	0	0	0	0	0	0
OTU_3695	0	2	7	4	0	2	1	39	0	0	0	38	0	0	90	0	0	2	1	0	0	0	0	1	0	0	0	19	6	0	8	3	32	1	4	0	51	0	1	0	0	0	0	5	31	0	10	0	30
OTU_273	1	0	0	0	1	0	0	0	0	0	0	1	0	0	0	0	0	0	0	0	0	5	0	0	0	0	0	0	0	0	0	0	0	0	0	0	0	0	0	0	0	0	4	0	0	17	0	0	31
OTU_80	4	35	9	0	5	0	1	2	0	5	0	1	13	1	10	9	18	11	20	0	21	0	2	6	0	0	0	0	2	0	13	6	25	1	19	3	3	3	1	0	0	0	0	1	0	0	3	0	0
OTU_71	18	5	2	0	112	14	0	0	0	0	0	0	0	0	0	17	3	1	22	0	76	0	39	3	1	0	0	0	0	0	0	0	0	0	22	2	0	0	0	74	0	0	0	0	0	0	0	0	0
OTU_187	2	0	2	0	0	0	0	2	15	0	0	17	56	190	0	7	0	0	2	0	0	0	0	0	0	85	0	0	1	16	0	0	1	0	0	0	0	0	0	0	12	0	6	0	15	12	0	15	0
OTU_182	0	0	0	0	0	0	0	0	0	0	0	0	0	0	0	0	0	0	0	0	0	0	1	0	0	0	0	0	0	0	0	1	0	0	0	0	0	1	0	0	0	0	0	0	0	4	0	0	42
OTU_24657	0	3	14	5	19	1	1	2	13	34	0	0	0	0	0	29	0	0	41	0	12	2	4	0	44	0	0	3	0	0	0	2	1	2	12	0	30	0	0	11	0	5	2	0	0	0	0	0	0
OTU_194	1	0	0	0	0	0	1	0	23	0	0	0	0	0	0	0	0	0	0	0	0	30	0	0	0	0	0	0	0	0	0	0	17	0	0	0	0	0	0	0	26	0	0	0	0	0	0	0	0
OTU_205	0	0	1	0	0	0	0	0	0	0	0	0	0	0	0	1	0	0	0	0	0	17	0	0	0	89	1	38	0	0	0	0	0	0	0	0	0	0	0	0	0	0	0	0	0	0	0	0	1
OTU_874	55	21	0	1	24	67	0	3	0	19	0	0	0	0	0	1	23	52	34	0	3	0	11	124	0	0	7	11	0	1	0	0	8	1	71	74	2	0	25	0	8	33	0	0	0	0	0	0	0
OTU_95	1	2	0	6	34	17	0	0	0	0	0	0	0	0	0	0	20	20	18	0	30	10	2	43	0	0	0	0	3	0	0	0	0	4	72	39	0	0	0	23	0	0	0	0	0	0	0	0	0
OTU_583	10	61	9	1	5	1	2	2	5	15	6	0	14	0	11	11	0	2	20	2	6	0	5	3	0	0	35	5	1	34	1	3	6	6	21	0	19	2	11	6	2	11	6	2	0	0	29	0	0
OTU_26326	0	0	0	0	27	0	0	0	0	0	0	0	0	0	0	0	0	0	183	0	3	0	0	0	0	0	0	0	30	0	0	0	0	0	23	0	10	0	0	47	0	0	0	0	0	0	0	0	0
OTU_230	0	0	0	0	0	0	0	0	0	0	1	0	0	0	0	0	0	0	0	0	0	0	0	0	0	0	0	0	0	0	0	0	0	0	0	0	0	0	0	0	0	0	0	0	0	0	0	0	0
OTU_23710	0	0	0	0	91	0	0	0	0	0	0	1	0	0	0	16	0	0	154	0	9	0	0	0	1	0	0	0	0	0	0	0	0	0	39	0	0	0	0	138	0	0	0	0	0	0	0	0	1
OTU_28445	0	0	0	0	0	0	0	0	0	0	0	3	0	0	0	0	0	0	0	0	0	5	0	0	0	0	7	199	64	0	0	17	1	9	0	0	0	0	9	0	1	0	5	2	8	0	3	0	0
OTU_62	0	0	0	0	0	0	0	0	0	0	1	0	0	0	0	0	0	0	0	0	0	0	0	0	0	0	0	0	0	0	0	2	0	4	0	0	0	0	0	0	31	0	0	0	0	0	0	0	0
OTU_227	0	0	0	0	0	0	1	55	40	1	0	16	0	0	0	0	0	0	0	0	1	0	0	0	0	27	13	0	0	1	0	2	5	2	0	0	0	3	2	0	0	0	1	5	0	1	1	46	10
OTU_28452	0	1	1	0	8	0	0	0	0	0	0	0	0	0	1	44	0	0	24	10	52	0	0	1	31	54	0	0	0	0	6	0	1	1	14	0	5	1	3	21	2	0	0	0	0	0	12	0	0
OTU_143	1	0	3	0	0	0	0	0	0	0	9	17	0	0	0	0	0	0	0	10	1	0	1	0	0	0	0	17	23	57	0	17	28	23	0	0	0	0	31	0	48	23	7	13	0	0	120	1	0
OTU_135	2	3	3	8	2	2	6	0	0	0	1	0	0	0	0	0	0	0	3	0	5	0	0	0	0	0	0	0	0	0	0	0	1	0	3	0	0	0	0	0	0	0	0	0	0	1	0	0	0
OTU_923	0	0	0	0	0	0	0	0	0	0	0	3	10	0	48	0	0	0	0	0	0	0	0	0	0	0	1	52	46	0	3	0	0	0	0	0	0	0	0	0	0	0	0	0	0	0	0	0	26
OTU_58	30	0	0	0	6	75	0	0	0	0	0	0	0	1	0	0	64	113	1	0	0	0	440	14	0	0	0	0	0	0	0	0	0	0	6	87	0	0	0	0	0	0	0	0	0	0	0	0	0
OTU_29701	0	0	0	0	77	0	0	0	0	0	0	0	0	0	0	16	0	0	7	0	28	0	6	0	13	0	0	0	0	0	0	0	0	4	12	0	28	0	0	38	9	0	0	65	0	0	0	0	0
OTU_154	0	4	0	0	0	0	0	35	18	0	0	0	0	83	0	0	0	0	0	0	0	0	1	0	0	0	0	15	41	0	13	0	0	3	0	0	0	0	0	0	0	0	0	0	0	1	0	0	0
OTU_109	4	0	0	0	0	0	0	0	0	0	41	55	0	0	0	0	0	0	2	0	2	0	0	0	0	0	0	0	0	0	95	0	0	0	0	0	0	0	0	0	0	0	0	0	0	0	0	0	0
OTU_164	0	0	0	0	0	1	0	11	0	0	0	1	0	0	0	0	0	1	3	0	0	0	4	8	0	0	0	0	0	0	0	0	0	0	0	1	0	2	0	0	0	0	0	0	0	0	0	0	0
OTU_103	0	0	0	0	21	0	0	0	0	0	0	0	0	0	0	0	0	0	18	0	0	0	0	0	0	0	20	0	0	0	0	0	0	0	20	0	34	0	0	28	0	0	0	0	0	0	0	0	0
OTU_90	0	0	0	0	0	0	0	0	0	0	0	0	0	0	0	0	0	0	1	0	0	0	0	0	0	0	13	0	0	0	29	0	3	0	0	0	0	3	0	0	0	0	2	0	0	14	45	0	0
OTU_69	1	14	2	8	0	56	0	3	0	0	47	0	0	0	0	14	16	76	13	0	8	0	15	91	0	0	1	0	0	0	0	0	0	0	27	81	20	0	0	29	0	0	0	0	0	0	0	0	0
OTU_188	0	0	0	0	0	0	0	0	0	0	0	0	0	0	0	0	0	0	0	18	0	0	0	0	0	60	0	2	4	80	35	72	31	52	0	0	42	11	66	0	26	0	21	4	0	0	65	0	0
OTU_108	3	124	48	0	1	0	0	4	0	0	0	0	0	0	0	10	0	1	8	0	0	1	0	0	0	0	0	26	9	0	0	0	4	4	10	0	0	0	12	17	7	0	0	0	0	25	7	58	0
OTU_171	0	3	18	0	0	0	0	0	0	44	19	51	0	7	0	0	108	0	1	27	9	0	108	1	0	0	0	0	0	0	0	0	0	3	6	0	0	0	0	0	15	0	0	7	0	0	0	0	0
OTU_25837	5	2	3	0	23	18	0	6	0	0	0	0	0	0	0	11	71	50	39	0	45	0	13	35	1	0	0	0	0	0	0	0	0	0	48	64	0	0	0	43	0	0	0	0	0	0	0	0	0
OTU_119	0	2	1	0	1	0	1	3	0	0	0	0	0	8	7	46	0	0	34	0	3	0	5	0	50	0	0	14	2	0	12	11	21	13	14	0	0	7	10	14	11	12	5	0	0	19	17	15	0
OTU_199	0	5	1	2	0	3	0	11	0	0	0	0	0	0	0	0	14	17	1	2	0	31	0	11	0	0	0	0	0	0	0	1	1	15	1	15	6	0	6	0	0	0	0	5	8	1	11	0	0
OTU_18647	0	0	0	0	3	0	0	0	0	0	0	0	0	0	0	89	0	0	3	0	0	0	0	1	160	0	0	0	0	0	0	0	0	0	7	0	0	0	0	7	0	0	0	0	0	0	0	0	0
OTU_174	0	0	4	0	0	0	0	0	0	0	0	0	0	0	0	0	0	0	0	0	0	0	0	0	0	0	0	62	19	0	15	5	60	92	0	0	0	8	7	0	35	50	64	21	0	112	26	0	0
OTU_26303	1	1	0	7	9	3	0	4	31	2	12	0	0	8	0	0	0	2	0	0	0	0	1	1	0	0	0	5	1	0	0	0	0	1	3	1	6	0	0	0	0	1	1	0	0	0	1	0	18
OTU_29186	0	1	1	0	0	0	0	35	12	13	0	0	0	4	2	0	0	0	0	0	0	6	0	0	0	0	0	20	0	2	0	17	4	35	0	0	8	1	2	0	1	5	0	1	0	10	3	0	0
OTU_21508	3	0	0	6	358	0	0	3	0	0	0	0	0	29	0	41	0	0	3	0	16	3	0	0	11	0	0	2	5	0	0	0	0	0	3	0	0	0	0	2	0	0	0	0	0	6	0	0	1
OTU_163	0	2	2	0	0	0	0	0	43	0	0	0	0	0	0	15	0	0	3	0	0	0	0	0	0	0	0	0	0	0	0	0	6	10	1	0	0	3	0	0	13	0	20	2	0	0	0	0	3
OTU_112	5	5	2	0	22	9	0	0	0	0	0	0	0	0	0	0	9	17	21	0	27	0	56	4	2	0	8	0	6	0	20	0	0	2	18	14	0	0	0	11	0	0	2	0	0	0	0	0	0
OTU_28161	0	73	1	0	0	0	0	4	0	0	0	0	2	0	0	17	0	0	1	0	0	2	0	0	14	0	0	0	0	0	0	0	0	0	23	0	0	4	0	0	0	1	0	3	1	0	0	0	0
OTU_11	2	39	41	0	10	3	0	1	0	0	0	1	0	2	0	5	110	9	15	4	6	0	60	10	1	0	0	0	3	1	8	4	2	7	26	11	2	0	6	14	2	6	2	6	0	1	2	0	0
OTU_202	0	0	0	0	0	0	0	17	0	0	0	0	0	0	0	0	0	0	0	0	0	0	0	0	0	0	0	24	0	7	0	12	13	18	0	0	0	34	53	0	21	27	165	65	128	67	57	0	0
OTU_17987	0	22	8	0	11	1	0	1	0	25	0	0	0	0	0	39	0	0	14	0	9	0	0	1	18	0	18	0	0	15	0	1	2	2	13	0	7	1	0	6	0	31	4	15	0	0	5	0	0
OTU_129	0	4	1	30	0	0	0	4	0	0	0	0	31	9	0	1	0	0	6	1	1	1	0	1	22	0	0	11	0	0	0	0	3	9	2	0	17	0	20	12	0	9	15	6	0	2	27	0	0
OTU_286	0	0	0	0	0	0	0	0	0	0	16	0	0	0	0	0	0	0	0	0	0	0	0	0	0	0	0	0	0	0	0	0	0	0	0	0	0	0	0	0	0	0	0	0	0	0	0	0	0
OTU_99	17	8	10	0	26	33	0	1	0	0	0	0	0	0	0	24	0	82	24	0	9	0	0	52	2	0	0	0	20	0	0	0	0	0	35	75	0	0	5	30	8	0	1	3	0	0	0	0	0
OTU_14356	0	10	2	71	0	0	0	3	0	0	0	0	0	0	0	0	0	4	0	0	0	3	0	3	0	0	17	0	0	0	0	5	0	7	1	0	0	0	0	0	1	7	0	13	0	5	10	0	0
OTU_100	4	617	2	0	0	1	0	4	1	0	0	1	0	0	0	1	17	0	0	0	0	0	26	0	1	0	0	0	0	0	0	0	0	0	6	0	0	1	0	0	0	0	0	0	1	0	13	0	3
OTU_94	0	0	0	0	0	0	0	0	0	0	0	0	0	0	0	0	0	0	0	0	0	186	0	0	0	0	0	0	0	0	0	0	0	0	0	0	0	0	0	0	0	0	0	0	0	0	0	0	0
OTU_350	0	0	1	0	0	1	0	1	37	0	51	0	0	0	83	0	0	0	1	0	0	0	0	0	0	39	0	0	0	26	0	0	0	4	0	0	0	0	0	0	18	0	0	0	0	0	0	0	0
OTU_5195	0	0	0	3	0	0	1	2	0	0	0	16	0	0	0	0	0	0	0	0	0	0	0	0	0	0	0	0	0	0	29	1	0	0	0	0	13	0	0	0	0	0	1	1	0	0	0	19	0
OTU_23805	0	9	6	0	33	0	0	0	0	0	0	0	0	123	0	1	0	0	11	0	2	0	0	0	8	0	0	8	91	0	0	2	0	1	11	0	0	0	0	0	0	0	0	0	0	0	0	1	0
OTU_82	0	2	6	0	0	78	1	42	0	0	0	0	0	0	66	0	0	61	6	0	0	0	6	296	0	0	5	0	0	0	21	0	19	6	3	74	0	0	15	0	0	1	3	0	10	0	32	0	0
OTU_240	0	0	0	0	0	0	0	0	0	0	0	0	0	0	0	0	0	0	0	0	0	0	0	0	0	43	0	0	0	0	0	0	0	0	0	0	0	0	0	0	0	0	0	0	0	0	0	0	27
OTU_27531	0	0	0	64	6	0	0	0	0	0	0	2	0	0	0	2	0	0	0	0	1	4	0	0	2	0	0	2	16	0	0	0	0	0	1	0	6	1	4	1	0	0	0	0	1	0	0	0	6
OTU_3542	33	1	0	2	22	23	0	0	0	0	47	0	0	0	0	0	196	41	14	0	15	0	31	4	2	0	1	0	0	0	0	0	0	0	3	31	0	0	0	6	0	0	0	0	0	0	0	0	0
OTU_115	0	0	0	0	0	0	0	1	0	0	42	0	0	0	0	0	0	0	2	0	0	0	0	1	0	0	0	0	0	0	0	0	0	0	0	0	0	0	0	0	0	0	0	8	0	0	0	0	0
OTU_28239	0	17	3	0	23	1	0	0	0	0	0	0	0	0	144	0	36	28	10	0	16	0	16	35	2	0	0	0	0	0	0	0	0	3	19	35	1	0	10	1	0	15	0	0	0	2	0	0	0
OTU_116	0	0	0	0	0	0	0	5	63	0	0	0	0	0	42	0	0	0	0	31	0	0	0	0	0	0	0	32	0	0	0	13	48	24	0	0	0	15	18	0	19	25	4	8	1	0	53	0	0
OTU_16962	0	3	4	0	8	0	0	0	35	65	0	0	0	0	1	1	0	0	19	0	2	0	2	0	3	0	0	4	0	0	0	7	11	8	8	0	1	4	3	17	0	0	4	0	0	0	1	2	0
OTU_447	0	0	0	66	9	0	0	0	0	13	0	0	17	0	0	2	0	0	5	0	6	0	0	0	2	0	0	0	0	0	0	19	0	0	6	0	0	0	0	30	0	0	0	0	0	0	0	0	23
OTU_333	0	0	0	0	0	0	0	0	0	0	0	0	0	0	0	0	0	0	0	0	0	6	0	0	0	0	0	0	0	0	0	0	0	0	0	0	0	0	0	0	0	0	10	0	0	0	0	0	0
OTU_155	0	2	5	4	0	6	4	12	0	0	0	0	0	0	0	0	0	2	4	24	0	0	0	0	0	0	0	0	0	0	0	7	0	6	1	5	1	0	0	9	0	0	7	6	0	0	5	31	3
OTU_23857	0	0	0	1	0	0	0	0	0	0	0	0	0	0	0	0	0	0	0	1	0	0	0	0	0	0	0	0	0	0	0	0	0	0	0	0	0	0	0	0	0	0	0	0	0	0	0	0	0
OTU_77	1	0	0	4	11	0	0	0	0	0	0	0	0	0	0	51	0	0	45	0	54	0	7	0	16	0	6	0	0	0	0	0	0	0	24	0	0	0	0	23	0	0	0	0	0	0	0	0	0
OTU_24870	60	4	1	0	13	66	0	2	0	0	1	0	0	3	0	0	12	31	10	6	0	0	63	9	0	0	19	0	1	0	0	0	0	0	47	31	4	0	0	6	0	0	0	0	0	0	0	0	0
OTU_210	0	0	0	0	0	0	0	0	0	0	0	0	0	0	0	0	0	0	0	0	0	0	0	0	0	0	0	0	0	0	0	1	0	0	0	0	0	0	0	0	0	0	0	0	0	0	0	0	210
OTU_57	6	0	0	0	10	0	0	0	0	0	0	0	0	0	0	33	0	0	15	0	7	0	0	0	264	0	0	0	0	0	0	0	0	0	7	0	0	0	0	3	0	0	0	0	0	0	0	0	0
OTU_18399	0	0	0	0	0	0	0	1	0	0	0	1	0	181	0	0	0	0	0	0	0	0	0	0	0	0	0	5	75	0	13	0	0	0	0	0	0	0	0	13	0	0	0	0	0	0	0	0	0
OTU_200	0	0	0	0	0	0	0	1	0	0	0	0	7	0	0	0	0	0	0	0	0	0	0	0	0	0	0	0	0	0	0	0	0	0	0	0	0	0	0	0	0	0	0	0	0	0	5	0	217
OTU_128	10	0	0	0	74	0	0	0	0	0	0	0	0	0	0	1	0	0	0	0	54	0	28	0	2	0	0	0	2	0	0	0	0	0	0	0	0	0	0	27	0	0	0	0	0	0	0	0	0
OTU_29944	4	93	29	0	0	0	0	0	0	0	0	0	0	0	0	0	0	3	1	0	0	1	0	1	0	0	7	1	5	0	19	21	8	8	0	2	0	5	3	0	0	5	1	7	0	8	14	0	0
OTU_25278	0	0	0	5	0	0	0	0	0	0	2	4	0	1	1	1	0	0	0	0	0	0	0	0	0	1	1	0	0	0	1	0	0	0	1	0	0	0	0	14	0	0	0	0	0	0	0	1	4
OTU_107	0	6	0	0	0	0	0	0	0	0	0	0	0	0	0	0	0	0	0	0	0	0	0	0	0	0	10	0	0	4	24	0	0	0	0	0	0	0	0	0	0	0	0	0	0	0	0	0	0
OTU_259	0	0	0	0	0	0	0	0	0	0	0	38	0	25	0	0	0	0	0	0	0	0	0	0	0	0	0	0	0	0	0	0	0	0	0	0	0	0	0	0	0	0	0	0	0	0	0	0	13
OTU_213	0	0	1	11	0	9	0	3	0	0	0	0	0	0	0	0	4	2	3	0	0	4	2	9	0	0	0	3	0	32	0	0	0	0	2	7	2	0	0	0	0	0	0	0	0	0	0	0	7
OTU_140	0	0	0	0	0	0	0	0	0	0	0	0	0	0	0	0	0	0	0	0	0	0	0	0	0	0	15	0	0	0	0	0	0	0	0	0	0	0	0	0	0	0	0	0	0	0	0	0	0
OTU_131	6	17	1	10	0	21	7	2	1	4	0	0	0	0	0	0	8	36	12	7	1	0	55	33	1	0	16	0	0	0	8	0	0	3	12	29	2	0	2	20	0	0	0	0	0	0	0	0	0
OTU_29909	1	2	1	0	1	6	0	13	31	9	28	0	0	1	0	0	0	11	0	4	8	0	1	19	1	1	0	7	2	0	0	7	0	2	0	16	41	0	1	0	0	1	1	0	0	20	0	0	0
OTU_276	0	0	0	0	3	0	0	1	0	0	0	0	0	0	0	2	0	0	0	0	0	0	0	0	6	0	0	0	0	0	0	0	0	0	0	0	0	0	0	0	0	0	0	0	0	0	0	0	0
OTU_168	0	3	1	0	61	1	0	4	26	0	0	0	0	0	0	58	0	2	13	0	23	0	10	4	6	0	0	0	0	0	2	0	8	8	7	1	8	0	6	24	0	9	3	0	0	0	0	0	12
OTU_221	0	0	0	0	0	0	0	0	0	0	0	35	0	0	0	0	0	0	0	0	0	0	0	0	0	0	0	0	0	0	0	0	0	0	0	0	0	0	0	0	0	0	0	0	0	11	0	0	17
OTU_15729	5	1	0	5	0	0	0	9	5	0	6	0	0	1	1	1	15	1	1	0	0	3	1	3	1	0	0	3	0	1	3	3	3	7	1	1	0	9	1	1	5	6	0	1	1	0	25	2	0
OTU_17938	0	0	0	5	1	0	2	2	2	3	4	1	4	5	4	11	0	0	2	6	1	0	0	0	9	6	17	43	146	3	3	1	1	0	6	0	7	0	0	0	1	2	0	0	4	1	3	2	0
OTU_348	0	0	0	0	0	0	0	0	0	0	0	0	0	1	0	0	0	0	0	0	0	0	0	0	0	0	0	0	6	2	0	0	0	0	0	0	0	0	0	0	0	0	0	0	0	0	0	0	36
OTU_1285	1	0	0	0	0	0	0	0	0	0	0	0	0	0	0	0	0	0	0	0	0	0	0	0	1	0	1	0	0	0	0	0	0	0	0	0	0	0	0	0	0	0	0	0	0	0	0	0	1
OTU_19948	0	0	0	0	1	0	0	0	0	0	3	1	1	0	0	1	0	0	0	0	0	0	0	0	0	2	8	11	0	66	10	0	5	24	0	0	0	24	24	0	42	66	1	6	2	0	9	0	2
OTU_29200	0	0	0	0	0	0	0	4	0	0	0	0	0	0	55	0	0	0	0	0	0	0	0	0	0	32	0	0	0	0	0	1	0	1	0	0	0	6	0	0	0	0	0	0	0	0	0	0	0
OTU_4819	0	14	3	3	0	22	0	1	37	0	0	29	0	1	0	0	0	8	1	0	0	0	15	4	0	0	0	10	0	0	25	4	0	5	6	9	0	0	42	13	39	2	0	4	0	1	16	0	0
OTU_27590	5	0	1	0	17	0	1	0	17	0	0	0	0	0	0	44	0	0	40	1	24	0	1	0	19	0	9	0	3	1	9	0	0	0	17	0	1	0	0	0	0	0	0	0	0	0	0	0	0
OTU_26463	4	11	1	0	12	0	0	0	0	0	0	0	0	0	0	27	76	0	5	2	11	7	60	0	1	0	4	0	0	0	1	1	0	0	7	0	0	0	1	1	6	0	4	0	2	0	2	0	0
OTU_289	0	18	0	0	0	1	0	0	46	0	0	0	0	103	53	0	0	10	3	0	0	0	0	31	0	0	15	0	0	14	23	2	6	6	0	10	0	7	7	0	1	2	2	1	0	0	18	0	0
OTU_255	0	1	0	0	0	0	0	0	0	0	0	0	0	0	0	0	0	6	5	0	8	0	3	0	0	0	3	0	0	0	0	0	0	4	0	0	0	0	0	0	0	0	0	0	0	0	0	0	0
OTU_258	1	0	0	0	0	0	0	2	0	0	0	0	0	0	0	0	0	0	0	26	0	9	0	0	0	0	0	0	15	0	0	12	1	21	0	0	0	6	4	0	11	11	0	3	0	3	0	0	0
OTU_29934	0	4	0	9	1	0	0	8	0	0	0	0	0	0	0	1	1	0	0	4	1	0	0	0	0	0	0	0	0	0	5	10	16	1	0	0	0	0	2	1	0	5	0	2	0	0	14	0	0
OTU_25717	0	0	0	0	0	0	0	8	3	0	3	81	2	1	2	0	0	0	0	1	0	0	0	1	0	1	0	38	37	0	0	0	0	6	0	0	0	3	2	0	0	6	0	5	10	5	0	0	0
OTU_111	0	0	0	6	0	0	0	0	0	0	0	0	0	0	0	0	0	0	0	0	0	16	0	0	0	0	0	0	0	0	0	0	0	1	0	0	0	0	0	0	0	1	0	5	0	1	0	0	0
OTU_256	0	0	0	0	0	0	0	0	0	0	0	0	0	0	0	0	0	0	0	0	0	649	0	0	0	0	0	0	0	0	0	0	0	0	0	0	0	0	1	0	0	0	0	0	0	0	0	0	0
OTU_28923	0	0	0	0	0	0	0	0	0	0	0	0	1	0	0	0	0	0	0	0	0	496	0	0	0	0	0	0	0	0	0	0	0	0	0	0	0	0	0	0	0	0	0	0	0	0	0	0	0
OTU_13831	0	0	0	0	0	0	0	0	0	0	0	0	0	0	0	0	0	0	0	0	0	0	0	1	0	0	0	0	0	0	0	0	0	0	0	0	0	2	0	0	0	0	0	0	0	0	0	0	0
OTU_85	0	0	0	0	14	0	0	0	0	0	0	0	0	0	0	95	0	0	2	0	0	0	0	0	137	0	0	0	3	0	0	0	0	0	0	0	0	0	0	7	0	0	0	1	0	0	0	0	0
OTU_162	0	0	0	0	0	0	0	0	0	0	0	0	0	1	0	0	0	0	0	0	0	0	0	0	0	0	0	0	0	0	0	5	0	1	0	0	0	6	0	0	0	8	19	7	2	0	11	0	0
OTU_656	0	0	0	0	0	0	0	6	19	36	0	7	0	20	32	0	0	0	0	0	0	1	0	0	0	0	0	0	0	1	0	11	0	12	0	0	0	3	3	0	0	14	0	0	0	8	5	32	0
OTU_26748	0	68	17	5	0	1	0	10	0	0	1	0	0	2	0	0	0	6	1	11	2	2	0	2	0	0	5	0	0	0	0	20	1	0	4	1	10	0	0	1	0	0	0	0	0	0	0	0	0
OTU_263	0	0	0	0	0	0	0	0	0	0	0	0	0	0	0	0	0	0	0	0	0	0	0	0	0	0	0	0	0	0	0	7	0	4	0	0	0	0	0	0	0	0	0	0	0	0	0	0	0
OTU_440	0	0	0	0	0	0	0	3	0	0	0	0	0	0	0	0	0	0	0	0	0	0	0	0	0	0	0	0	0	0	0	7	0	1	0	0	3	0	0	0	0	26	0	3	0	0	0	0	0
OTU_799	0	0	0	0	0	0	3	5	0	0	0	0	50	0	0	0	0	0	0	0	0	0	0	0	0	14	0	0	0	8	16	0	0	3	0	0	1	2	0	0	0	5	1	0	0	0	9	0	42
OTU_11772	0	0	0	0	0	0	0	0	0	0	0	0	0	0	65	0	0	1	0	0	0	0	0	0	1	0	0	0	0	0	0	0	0	0	0	0	0	0	0	0	0	0	0	0	0	0	0	0	79
OTU_153	1	98	7	14	0	11	4	0	0	8	0	0	0	0	2	0	15	0	6	0	1	1	11	1	0	0	9	0	0	0	0	2	1	4	13	3	0	0	0	1	0	0	0	10	0	0	0	0	0
OTU_25509	0	0	0	0	0	0	399	0	0	0	0	0	0	0	0	0	0	3	0	0	0	0	0	0	0	0	0	0	0	0	0	0	0	0	0	0	0	0	0	0	0	0	0	0	0	0	0	0	0
OTU_123	18	0	4	16	23	2	0	2	0	0	0	0	0	0	0	6	14	2	9	0	5	0	3	0	10	0	0	0	0	0	0	0	0	0	19	2	0	0	0	15	0	0	0	0	0	0	0	0	0
OTU_244	0	2	3	15	0	0	0	12	0	0	0	0	0	0	0	4	0	0	0	0	0	0	0	0	7	0	0	1	0	0	0	5	5	1	5	0	0	2	0	0	7	27	21	13	12	4	9	0	0
OTU_28975	0	0	0	0	0	0	0	0	0	0	0	0	0	0	0	0	0	0	0	0	0	0	0	0	0	0	0	0	0	0	0	0	0	0	0	0	0	1	0	0	0	0	0	0	0	0	0	0	0
OTU_150	0	4	22	22	7	0	0	8	15	0	0	0	0	0	0	3	0	0	2	1	0	0	0	0	4	0	0	0	0	0	0	0	4	5	0	0	25	2	0	0	0	0	0	6	0	0	22	0	0
OTU_105	0	0	0	0	0	0	0	0	0	0	0	0	0	0	0	0	0	0	0	0	0	0	0	0	0	0	0	0	0	0	0	0	0	7	0	0	16	0	0	0	0	0	0	0	0	0	0	0	0
OTU_189	0	0	0	0	14	1	0	12	0	0	0	0	0	0	11	20	0	0	1	0	1	0	0	0	32	0	11	0	3	0	4	6	0	5	6	0	0	0	0	0	0	0	0	118	0	0	4	0	0
OTU_27330	0	0	0	0	0	0	0	1	0	2	0	0	0	0	0	0	0	0	0	0	0	721	0	0	0	1	0	0	2	1	0	0	0	1	0	0	0	0	0	0	3	0	0	0	0	0	0	0	0
OTU_3837	4	0	0	0	38	0	0	0	0	0	0	0	0	0	0	0	0	0	2	0	52	0	86	0	0	0	0	0	0	0	1	0	0	0	3	0	0	0	0	0	0	0	0	0	0	0	0	0	27
OTU_24896	0	0	1	0	13	0	0	0	68	0	0	0	0	0	0	6	0	1	5	0	0	0	0	2	1	0	0	0	0	0	0	3	9	0	5	0	0	0	6	4	0	0	0	0	0	0	8	0	0
OTU_196	4	0	0	4	0	0	0	0	1	0	0	99	0	0	0	0	3	0	0	0	0	39	0	0	0	0	0	9	0	0	0	11	0	0	0	0	0	0	0	0	0	1	0	0	0	0	0	0	1
OTU_22236	0	0	0	0	0	1	0	0	21	22	0	0	0	75	0	0	0	0	0	0	0	0	0	0	0	0	0	9	0	0	0	0	0	0	0	0	0	0	0	0	0	0	0	0	0	0	2	52	0
OTU_20705	0	0	0	0	29	0	0	0	0	0	1	0	0	0	0	0	0	0	0	0	1	0	0	0	1	0	28	5	15	85	5	19	12	0	0	0	10	0	6	26	0	0	0	2	3	18	0	0	0
OTU_18640	1	7	5	0	36	0	0	0	0	0	0	0	0	0	0	11	13	0	19	0	9	0	2	1	1	0	0	0	0	0	0	0	0	0	13	0	4	0	0	13	0	0	0	0	0	0	8	0	0
OTU_204	870	0	0	0	0	0	0	0	0	0	0	0	0	0	0	0	0	0	0	0	0	0	0	0	0	0	0	0	0	0	0	0	0	0	0	0	0	0	0	0	0	0	0	0	0	0	0	0	0
OTU_104	0	0	0	0	19	0	0	0	0	0	1	0	0	0	0	74	0	0	11	0	0	0	0	0	109	0	0	0	0	0	0	0	0	0	6	0	0	0	0	34	0	0	0	0	0	0	0	0	0
OTU_8153	0	0	0	0	0	0	0	0	0	0	0	0	0	0	0	0	0	0	0	0	0	0	0	0	0	0	0	0	0	0	0	49	6	10	0	0	0	49	21	0	20	9	4	20	0	10	0	0	5
OTU_274	0	0	0	0	0	0	0	3	16	1	25	0	0	0	0	0	0	0	0	0	0	0	0	0	1	24	0	11	2	0	7	0	5	2	0	0	0	2	0	9	2	1	0	0	14	31	0	0	0
OTU_278	0	12	7	1	0	12	0	6	0	0	0	0	0	0	0	0	0	3	0	0	0	0	16	69	2	0	2	15	0	0	9	2	0	0	5	1	0	0	0	11	0	0	0	0	0	0	0	0	19
OTU_8043	3	1	2	0	0	0	0	5	0	0	0	0	26	0	0	0	0	0	18	0	0	0	0	0	0	0	0	1	11	0	0	0	16	5	14	0	0	0	11	10	20	6	14	11	0	0	0	0	27
OTU_29342	0	0	0	0	1	0	0	4	0	0	9	1	56	4	0	0	0	0	0	0	0	99	0	0	0	0	0	3	7	1	0	6	8	5	0	0	10	0	0	0	0	0	0	3	0	0	3	0	0
OTU_184	0	0	0	5	0	0	0	2	0	0	0	0	0	0	0	0	0	0	1	0	5	91	0	0	0	0	0	0	0	0	0	0	0	0	0	0	0	0	0	0	0	0	2	0	0	0	0	0	0
OTU_4489	0	0	0	0	0	0	0	0	0	0	0	13	0	0	0	0	0	0	0	0	0	0	0	0	0	0	0	2	0	0	0	0	0	0	0	0	0	0	0	0	0	0	0	0	0	0	0	0	30
OTU_229	0	8	4	0	2	0	0	3	55	0	0	0	0	0	0	14	30	6	4	0	0	0	2	3	2	0	0	0	2	0	0	22	0	6	15	18	0	0	7	0	0	0	4	0	0	0	0	0	0
OTU_384	0	0	0	0	0	0	0	0	173	2	62	0	22	0	13	0	0	0	0	0	0	0	0	0	0	0	0	0	0	0	0	0	0	0	0	0	0	0	0	0	0	0	0	0	0	0	0	6	8
OTU_224	1	5	2	2	13	3	2	0	0	7	0	0	0	0	0	0	0	3	12	4	22	0	12	4	2	0	1	0	5	0	13	0	0	2	12	3	5	2	7	0	0	0	0	4	0	0	1	0	0
OTU_281	0	0	0	0	0	0	0	1	0	0	0	0	0	0	0	0	0	0	0	0	0	0	0	0	0	0	0	0	0	0	8	3	10	6	0	0	0	19	9	0	23	58	97	22	58	11	14	0	0
OTU_130	1	0	0	0	107	0	0	0	0	0	0	0	0	0	0	22	0	1	0	0	18	0	10	0	4	0	0	0	0	0	0	0	0	0	18	0	0	0	0	75	0	0	0	0	0	0	0	0	0
OTU_7979	0	0	0	0	0	0	0	0	0	0	0	0	0	0	0	0	0	0	0	0	0	0	0	0	0	0	0	0	0	55	5	19	0	11	0	0	0	0	0	0	11	119	159	40	3	35	36	0	0
OTU_110	0	0	0	0	6	74	0	0	0	0	0	0	0	0	0	18	0	69	2	0	13	0	29	3	0	0	0	0	0	0	0	0	0	0	19	35	0	0	0	0	0	0	0	0	0	0	0	0	0
OTU_22188	0	0	0	0	27	0	0	0	0	0	0	0	0	0	1	25	0	0	15	0	119	0	3	0	21	1	0	0	0	0	0	0	0	0	8	0	8	0	0	51	0	0	0	0	0	0	0	0	0
OTU_247	0	0	2	0	0	0	0	5	0	12	0	0	0	0	0	0	0	0	0	0	0	0	0	0	0	0	0	39	27	0	17	15	35	23	0	0	0	11	48	0	40	0	4	0	0	2	21	0	0
OTU_394	0	10	1	0	0	0	0	1	0	1	43	0	0	1	15	0	5	1	0	0	0	0	2	0	0	0	1	0	0	0	0	0	0	1	1	1	0	0	0	0	0	0	0	1	0	0	0	0	2
OTU_138	0	0	0	24	7	0	4	0	0	0	0	0	0	0	0	13	0	0	1	0	9	0	3	0	0	0	0	0	0	0	0	0	0	0	2	0	16	0	0	22	0	0	0	0	0	0	0	0	0
OTU_237	0	0	1	3	0	0	0	1	0	0	0	0	0	0	0	0	0	3	0	0	0	0	0	2	0	0	0	0	0	0	0	0	0	0	0	1	35	0	0	0	0	0	0	0	0	0	0	0	0
OTU_29272	0	0	0	0	0	0	0	0	0	0	0	0	0	0	0	0	0	0	0	0	0	0	0	0	0	0	0	0	0	0	0	0	0	1	0	0	0	0	0	0	0	0	0	0	0	1	0	0	0
OTU_862	1	40	8	0	0	3	1	0	0	0	0	0	0	0	0	0	0	1	1	0	0	0	0	4	0	0	1	0	0	1	0	4	0	0	15	2	0	0	0	0	0	0	0	2	0	0	0	0	0
OTU_361	0	11	3	1	0	3	0	17	0	0	0	0	0	0	0	0	3	0	10	1	0	0	5	2	0	0	0	0	0	0	0	0	1	4	6	0	90	4	59	0	0	36	0	1	9	0	4	0	0
OTU_332	0	3	0	18	0	0	0	12	1	41	0	0	0	6	0	0	0	0	0	0	0	0	0	0	0	1	0	4	5	0	19	15	40	24	0	0	1	4	7	0	5	14	6	0	0	0	71	0	0
OTU_160	0	0	0	0	5	5	3	1	0	0	0	0	0	0	0	10	0	6	17	0	12	0	0	2	0	0	0	0	0	0	0	0	0	1	66	6	30	0	0	1	0	0	3	5	0	0	3	0	0
OTU_28899	0	0	0	0	14	0	0	0	0	0	0	0	0	0	0	15	0	0	7	0	32	0	0	0	6	0	1	0	0	0	0	0	0	2	5	0	9	0	0	4	1	0	0	0	0	0	0	0	0
OTU_11961	2	4	0	0	0	0	0	4	6	9	2	4	0	5	2	0	0	0	0	3	0	2	0	1	1	1	0	2	1	1	0	0	12	2	0	0	0	0	2	0	0	4	3	5	3	9	15	6	1
OTU_24941	5	2	42	0	6	0	0	0	0	0	0	0	0	0	0	0	0	0	8	0	5	0	0	0	3	0	0	35	43	0	0	0	0	0	6	0	0	0	0	0	0	1	0	0	0	0	0	1	0
OTU_127	0	0	0	0	0	0	0	0	0	0	0	0	0	0	0	0	0	0	0	0	0	0	0	0	0	0	0	0	0	0	0	0	0	0	0	0	0	0	0	0	0	0	2	0	0	0	0	0	0
OTU_1599	0	14	1	0	2	35	0	0	0	0	0	0	0	0	0	0	55	18	6	0	0	0	5	4	1	0	5	0	0	0	0	0	3	0	6	25	15	0	0	27	0	0	0	0	0	0	0	0	0
OTU_283	4	1	3	0	0	0	0	0	30	34	0	0	0	0	0	0	0	0	0	2	0	0	0	0	0	0	0	1	0	0	0	3	5	1	11	0	33	0	0	0	0	0	1	0	0	6	8	0	2
OTU_347	0	1	0	15	0	0	0	3	22	0	0	0	0	0	0	0	0	0	0	0	7	0	0	0	0	0	0	0	0	12	0	0	7	0	0	0	0	0	0	0	0	0	0	0	0	0	0	0	0
OTU_327	0	9	1	2	6	3	1	4	9	0	0	0	17	0	8	1	0	4	3	0	5	4	9	0	1	0	0	0	1	4	0	0	0	0	13	0	2	0	8	5	4	0	4	10	1	7	0	0	0
OTU_27236	1	0	0	0	2	0	0	10	0	7	0	0	0	0	7	0	0	0	3	0	0	0	0	0	0	1	13	5	5	28	10	0	0	0	3	0	4	0	4	7	0	0	0	0	0	2	2	1	1
OTU_249	0	0	0	0	0	0	0	0	0	0	0	0	0	0	0	0	0	0	0	0	0	0	0	0	1	0	0	0	0	0	0	0	0	0	0	0	0	0	0	0	0	0	0	0	0	0	0	0	30
OTU_322	0	0	0	0	0	0	0	0	0	0	0	0	0	0	0	0	0	0	0	0	0	0	0	0	0	0	0	0	0	0	0	0	0	0	0	2	0	0	0	0	0	0	0	0	0	0	0	0	15
OTU_2598	0	0	0	0	0	0	0	0	25	7	0	0	0	0	0	0	0	0	0	0	0	0	0	0	0	0	0	1	18	1	0	44	0	35	0	0	0	10	0	0	13	44	93	31	10	74	25	0	0
OTU_136	0	0	0	0	5	0	0	0	0	0	0	0	0	0	0	84	0	1	92	0	9	0	3	0	17	0	0	0	0	0	0	0	0	0	37	0	0	0	16	0	0	0	0	1	0	1	0	0	0
OTU_21947	0	6	29	0	0	0	0	12	5	9	0	0	0	5	25	6	0	0	2	0	5	0	0	0	7	0	0	11	7	0	0	5	0	5	8	0	19	0	15	0	0	2	3	3	0	5	10	20	0
OTU_351	0	0	0	0	0	0	0	0	0	0	0	0	0	0	0	0	0	0	2	0	0	0	0	0	0	0	0	0	1	0	0	0	11	0	0	0	0	0	0	0	0	0	0	0	0	0	0	0	0
OTU_180	11	5	1	18	4	9	0	0	0	0	0	0	0	0	0	4	34	3	12	0	20	0	26	2	0	0	0	0	0	0	2	1	0	2	9	0	0	0	0	29	0	0	0	0	0	0	0	1	0
OTU_179	1	1	4	0	0	0	0	0	0	0	0	0	0	0	0	0	0	0	0	0	0	0	0	0	0	0	0	0	0	0	0	0	0	0	0	0	0	0	0	0	0	0	0	0	0	0	0	0	0
OTU_231	0	0	0	0	0	0	0	0	0	2	0	0	0	0	0	0	0	0	0	0	0	0	0	0	0	0	1	65	23	0	0	0	0	4	0	0	1	0	0	0	0	0	0	0	0	0	0	0	0
OTU_28492	0	2	0	7	5	0	0	12	0	0	1	0	0	0	0	0	27	1	3	3	0	0	0	0	1	0	0	1	0	0	0	15	3	2	2	0	43	1	10	0	0	1	1	1	0	0	14	0	0
OTU_285	1	47	5	10	0	2	0	0	0	0	0	0	0	0	0	0	1	9	7	0	1	1	18	6	0	0	0	0	0	0	0	0	0	0	13	8	0	0	0	14	0	0	0	11	0	5	0	0	2
OTU_216	0	2	4	3	0	0	0	0	0	0	0	0	0	0	0	0	0	0	1	0	0	0	1	3	1	0	16	0	0	20	59	70	16	3	2	4	0	0	17	0	80	0	21	1	67	31	0	0	0
OTU_242	3	4	1	0	0	39	2	7	4	0	0	0	0	0	0	0	7	32	24	0	17	0	13	14	0	0	6	0	0	0	0	0	0	0	41	37	14	2	0	0	0	0	0	1	0	12	5	0	0
OTU_385	0	0	0	0	0	0	0	0	0	0	1	0	0	0	0	0	0	0	0	0	0	0	0	0	1	0	0	0	0	0	0	0	0	0	0	0	0	0	0	0	0	0	0	0	0	0	0	0	45
OTU_681	5	43	12	0	0	0	0	0	0	75	0	0	0	0	0	0	0	1	0	10	0	6	5	0	0	0	0	0	0	0	0	0	0	0	0	0	14	0	37	0	0	0	0	0	0	0	0	0	0
OTU_24281	0	0	0	0	0	0	0	2	0	0	40	0	0	0	0	0	0	0	0	0	0	0	0	0	0	0	0	0	4	0	0	0	0	4	0	0	0	0	0	0	0	0	0	0	0	5	0	0	36
OTU_222	0	0	0	0	0	0	0	0	0	0	0	0	0	0	0	0	0	0	0	10	0	410	0	0	0	0	0	0	0	0	0	0	0	2	0	0	0	0	0	0	0	0	0	0	0	0	0	0	0
OTU_211	0	7	2	0	0	0	0	2	0	0	0	0	0	0	0	0	324	0	0	0	0	0	77	0	0	0	0	0	0	0	0	0	0	0	0	0	0	0	16	0	10	0	5	0	0	0	19	0	0
OTU_23459	0	0	0	2	0	0	0	0	0	8	1	1	0	0	0	2	0	0	0	542	0	0	0	0	0	0	0	1	1	0	0	3	0	1	0	0	0	10	1	0	0	0	0	2	2	0	0	1	1
OTU_201	3	0	0	5	55	0	0	4	0	0	0	0	0	0	0	0	0	0	0	0	18	0	7	0	3	0	0	0	0	0	25	0	0	2	10	0	44	0	0	15	0	0	0	8	0	0	0	0	0
OTU_10793	0	0	2	0	0	0	0	2	0	9	0	14	0	0	0	0	0	0	13	0	4	0	4	7	0	7	0	16	0	36	1	40	12	8	6	0	0	3	8	0	1	4	0	4	0	0	0	0	0
OTU_317	0	0	1	0	0	0	0	5	0	0	0	0	0	0	0	0	0	0	0	0	0	0	0	0	0	0	0	0	0	2	0	11	21	6	0	0	0	7	1	0	28	21	63	39	47	63	57	66	0
OTU_251	19	2	1	9	0	0	0	2	0	0	1	0	0	0	0	0	0	0	0	0	0	0	0	4	1	0	7	0	0	0	0	0	0	2	1	0	1	0	2	0	0	0	0	0	0	0	0	0	0
OTU_159	0	0	0	1	0	0	0	5	1	2	28	2	0	1	10	9	0	0	2	4	0	2	0	0	119	5	0	0	1	0	4	3	3	1	0	0	0	1	0	0	0	0	0	2	37	1	10	1	1
OTU_26161	0	1	8	0	32	0	0	0	0	0	0	0	0	0	0	28	0	0	1	0	0	0	0	0	2	0	0	0	0	0	0	0	8	0	0	0	0	0	0	0	0	0	0	1	0	0	0	0	0
OTU_151	76	0	0	0	0	0	0	0	0	0	0	0	0	0	0	0	95	0	3	0	3	0	86	0	1	0	0	0	0	0	0	0	0	0	4	0	0	0	0	0	0	0	0	0	0	0	0	0	0
OTU_13127	0	0	0	7	0	0	0	1	0	0	0	0	0	0	0	0	0	0	0	0	0	5	0	0	0	0	0	0	0	0	0	6	0	0	0	0	0	0	0	0	0	0	0	0	0	0	0	0	0
OTU_28247	0	1	11	1	0	0	1	1	0	2	0	0	0	0	0	21	0	0	4	1	0	0	0	0	3	0	0	25	2	0	7	6	3	14	4	0	0	0	13	0	9	0	0	6	0	0	0	0	0
OTU_407	0	0	0	0	0	0	0	0	0	0	0	0	0	1	0	0	0	0	0	0	0	0	0	0	0	0	0	0	0	0	0	0	0	0	0	0	1	0	0	0	0	0	0	0	0	0	0	0	30
OTU_454	0	0	0	0	3	0	28	2	0	0	0	0	0	158	0	0	0	0	0	1	0	0	0	0	0	0	0	0	0	15	0	0	0	0	0	0	0	2	5	0	2	17	0	0	0	0	0	0	0
OTU_252	1	7	26	0	0	1	0	0	0	0	0	0	0	0	0	5	1	5	1	6	2	0	5	4	0	0	0	0	0	0	0	0	0	1	2	1	0	0	0	2	0	0	0	0	0	0	0	0	0
OTU_20456	0	2	0	0	4	6	0	0	1	0	0	0	0	0	14	0	0	0	1	0	0	0	0	1	0	0	0	0	0	0	1	2	2	0	0	2	1	0	0	0	0	0	0	0	0	0	2	0	0
OTU_21923	3	45	10	8	20	1	1	5	0	0	0	0	0	0	0	13	0	0	10	0	16	0	14	2	2	0	0	0	0	0	7	0	11	0	17	0	0	0	0	0	5	0	0	0	0	1	0	0	0
OTU_239	0	0	1	0	7	0	0	0	0	0	0	0	0	0	0	1	0	2	9	0	15	0	0	4	12	0	16	0	0	0	0	0	0	0	4	7	0	0	0	15	0	0	0	0	0	0	0	0	0
OTU_173	0	0	0	0	21	0	0	0	0	0	0	0	0	0	0	0	51	0	17	0	5	0	81	0	0	0	0	0	0	0	0	0	0	0	16	0	5	0	0	27	0	0	0	0	0	0	0	0	0
OTU_25985	0	0	0	0	0	0	0	2	0	0	0	0	0	0	0	0	0	0	0	0	0	266	0	0	0	0	0	9	1	0	0	0	4	0	0	0	0	0	0	0	0	0	0	0	0	0	2	0	0
OTU_6104	0	0	0	0	0	0	0	0	0	0	0	0	0	0	0	0	0	0	0	0	0	0	0	0	0	0	0	0	82	0	0	0	0	0	0	0	0	8	13	0	0	0	0	1	0	1	32	0	45
OTU_389	0	0	0	14	0	0	0	7	0	0	0	0	0	1	0	0	0	0	0	0	0	5	0	0	0	30	0	2	0	0	0	6	0	0	0	0	0	0	0	0	0	0	0	0	0	0	0	0	0
OTU_272	0	15	0	31	9	1	0	0	0	2	0	0	0	23	0	25	1	0	8	7	6	0	3	0	1	0	6	6	0	2	30	25	0	5	4	0	0	0	14	2	1	5	4	5	0	0	0	12	0
OTU_488	0	1	3	0	0	0	0	2	0	0	0	0	0	0	0	0	0	0	0	0	0	0	0	1	0	0	0	0	0	0	0	0	0	0	0	0	0	0	19	0	119	0	0	0	0	0	11	0	0
OTU_24116	0	1	0	4	0	0	0	0	0	0	0	0	0	0	0	0	40	1	6	0	1	1	38	4	1	0	0	0	2	0	0	0	0	2	5	2	1	0	0	0	0	0	0	0	0	2	0	0	0
OTU_339	0	0	0	0	0	0	0	3	0	0	0	0	0	0	0	0	0	0	0	0	0	1	0	0	0	0	0	0	0	0	0	22	12	2	0	0	6	0	2	0	0	0	1	5	0	0	5	0	0
OTU_493	0	0	0	28	0	0	0	0	0	0	0	0	0	0	0	0	0	0	2	0	1	2	0	0	0	0	0	0	0	0	7	13	0	0	0	0	25	0	0	0	0	0	0	0	0	0	0	0	0
OTU_672	0	2	0	0	0	14	0	1	3	0	0	0	0	0	0	0	0	0	0	0	1	0	2	2	0	0	0	12	5	0	12	12	12	19	0	0	0	0	21	0	8	18	6	2	0	0	32	0	0
OTU_21855	0	0	0	0	0	0	0	0	1	0	0	0	0	0	1	0	0	0	0	0	0	29	0	0	0	0	0	0	0	0	0	0	0	0	0	0	0	0	0	0	0	0	0	0	0	0	0	0	0
OTU_29829	0	0	0	9	0	0	0	0	0	0	0	86	0	0	0	0	0	0	0	0	0	52	1	0	0	0	0	0	0	0	0	0	0	0	0	0	3	0	0	0	0	0	0	4	0	0	0	0	0
OTU_306	0	0	0	0	0	0	0	0	0	0	0	0	0	0	0	0	0	0	0	0	0	0	0	0	0	0	0	0	0	0	0	0	0	0	0	0	0	0	0	0	0	0	0	0	0	0	0	0	0
OTU_429	0	0	0	0	0	0	0	0	0	0	0	0	0	0	0	0	0	0	0	0	0	0	0	0	0	0	0	0	0	0	27	0	0	0	0	0	0	0	0	0	0	0	0	0	0	0	0	0	0
OTU_336	0	0	1	0	1	2	0	0	2	0	0	0	0	0	0	2	1	0	1	62	0	0	4	0	0	0	0	0	0	1	0	12	2	3	0	0	0	0	0	0	3	0	0	0	0	0	9	0	15
OTU_1394	0	0	0	6	0	0	0	0	96	75	0	0	0	0	0	5	0	0	0	0	0	0	0	0	0	0	0	5	3	0	0	0	23	0	1	0	10	0	32	0	0	0	0	1	0	5	1	141	0
OTU_1936	0	0	0	0	0	0	0	0	0	0	0	13	0	0	0	0	0	0	0	0	0	1	0	0	0	7	0	1	0	0	0	0	0	0	0	0	0	0	0	0	0	0	0	0	0	0	0	0	13
OTU_23377	11	19	85	0	0	0	0	0	3	37	0	0	18	0	0	0	0	0	3	0	0	0	1	5	1	0	0	0	0	0	17	0	0	11	3	0	0	0	0	0	0	0	5	0	0	0	0	0	0
OTU_17445	0	3	5	0	4	23	0	18	0	2	0	29	0	1	0	0	0	0	0	0	0	0	0	0	0	1	0	0	0	0	27	0	0	1	0	0	0	0	0	1	0	0	0	0	0	0	16	0	1
OTU_17978	0	0	1	0	8	2	0	0	0	0	0	0	0	2	0	1	6	10	18	0	19	0	0	3	1	0	4	1	1	0	1	0	0	4	18	9	0	0	0	60	6	0	0	0	0	0	0	0	0
OTU_25454	0	0	0	0	0	0	0	0	0	0	0	0	0	0	0	0	0	0	1	0	0	0	0	0	0	0	0	0	0	0	0	0	0	0	0	0	0	0	0	0	0	0	0	1	0	6	0	0	0
OTU_376	0	0	0	0	1	0	0	1	0	0	0	0	0	1	0	0	0	0	0	0	0	0	0	0	0	0	0	0	1	0	0	0	0	2	2	0	0	0	0	0	0	0	0	0	0	0	0	0	0
OTU_316	0	0	0	0	0	0	0	0	0	0	0	0	0	0	0	0	0	0	0	0	0	0	0	0	0	0	0	0	0	0	0	0	0	2	1	0	0	0	0	0	0	0	0	0	0	0	0	0	0
OTU_10300	0	1	53	0	10	0	2	0	0	0	0	0	19	0	0	0	0	0	6	47	0	0	0	0	4	0	0	0	0	0	0	6	0	11	1	0	0	0	3	0	10	0	0	4	0	0	0	65	0
OTU_566	0	2	0	0	3	0	0	1	38	0	0	0	0	0	0	0	47	0	0	0	0	0	12	0	0	0	0	0	0	45	0	17	18	3	13	0	0	5	6	0	0	0	0	1	0	0	26	0	0
OTU_15107	1	1	9	0	0	0	0	0	0	1	3	3	3	1	1	1	0	0	0	0	0	0	0	0	0	3	0	0	0	1	2	2	5	5	0	0	0	5	0	0	1	2	1	3	1	3	1	0	0
OTU_431	8	0	3	0	1	0	0	2	0	0	0	0	0	0	0	0	0	0	1	0	26	0	0	0	0	0	3	0	0	0	37	0	0	0	12	0	12	1	0	9	0	0	0	0	0	0	1	0	0
OTU_637	0	4	1	19	6	1	0	9	0	0	53	15	132	0	71	14	0	1	13	0	0	0	0	1	2	0	0	0	0	0	0	0	0	0	7	3	16	6	1	10	0	0	0	4	0	0	0	0	0
OTU_279	0	0	0	0	5	3	0	7	0	12	0	0	0	0	0	0	0	8	3	23	19	0	1	9	0	0	0	0	1	0	28	0	22	4	2	5	0	0	0	10	0	0	0	2	0	0	3	0	0
OTU_156	1	6	0	4	4	0	0	0	0	0	0	0	0	0	0	23	0	7	11	0	6	0	37	0	1	0	0	0	0	0	0	0	0	0	40	4	0	0	0	10	0	0	0	0	0	1	0	0	0
OTU_307	0	14	2	1	0	0	0	0	0	0	0	0	0	0	0	0	0	1	4	1	13	0	0	0	5	0	2	8	0	0	49	21	21	13	1	0	0	3	18	0	13	18	6	1	0	6	20	2	0
OTU_207	1	46	5	0	0	3	0	0	0	0	0	0	0	0	0	0	0	33	24	3	2	0	13	10	2	0	0	0	1	0	0	0	4	0	36	29	11	0	0	0	0	0	0	1	0	15	0	0	0
OTU_121	0	4	0	0	0	0	0	0	0	0	0	0	0	0	0	0	0	0	0	0	0	0	0	0	0	0	0	0	0	1	0	0	0	0	1	0	0	0	0	0	0	0	0	0	0	1	0	0	0
OTU_408	0	1	2	0	0	0	0	2	0	40	0	86	0	0	0	0	0	0	2	0	2	10	0	0	0	0	0	0	0	0	0	2	6	0	0	0	0	0	0	0	0	0	0	0	0	0	0	0	0
OTU_157	0	0	0	128	0	0	0	0	0	0	0	0	0	0	0	0	0	0	0	0	0	0	0	0	0	0	0	0	0	0	0	0	0	0	0	0	0	0	0	0	0	0	0	0	0	0	0	0	0
OTU_261	8	148	242	0	0	0	0	0	0	0	0	0	0	0	0	0	0	1	1	0	0	0	0	1	0	0	12	0	0	0	0	0	5	0	4	0	0	0	0	0	0	0	0	0	0	0	0	0	1
OTU_22853	0	0	0	0	0	0	0	0	0	0	0	0	0	0	0	0	0	0	0	0	0	0	0	0	0	0	0	0	0	0	0	0	0	0	0	0	0	0	0	0	0	0	0	0	0	0	0	0	0
OTU_599	0	0	0	35	0	0	0	1	0	0	0	0	1	0	0	0	0	0	0	27	1	8	0	0	0	41	0	0	0	0	4	1	0	0	0	0	60	0	0	0	0	0	0	0	0	15	0	0	0
OTU_29632	0	5	2	0	0	2	0	4	0	0	0	0	0	0	0	8	6	3	8	0	1	0	0	2	1	0	0	0	0	1	22	0	0	8	1	8	0	1	12	19	0	11	0	0	0	4	0	0	0
OTU_269	0	0	0	8	0	0	0	0	0	0	0	0	0	0	0	10	0	0	0	0	0	0	8	0	0	0	2	0	4	1	0	0	7	3	0	0	0	0	8	6	12	0	12	0	72	0	0	0	0
OTU_268	0	0	0	0	0	0	0	0	1	0	0	0	0	0	0	5	0	0	2	0	0	0	0	0	1	0	0	1	0	0	0	9	0	0	0	0	0	0	0	0	0	1	0	0	0	1	9	0	0
OTU_250	1	2	1	0	8	0	2	0	0	0	0	0	0	0	0	0	0	7	3	1	4	5	0	1	0	0	0	0	0	0	0	0	0	0	7	11	0	0	0	14	0	0	0	0	0	0	0	0	0
OTU_568	0	0	0	0	0	0	0	0	0	4	0	22	0	0	0	0	0	0	0	20	0	0	0	0	0	0	0	8	13	9	13	20	1	35	0	0	0	16	24	0	0	7	31	15	0	7	46	0	0
OTU_24144	0	1	2	0	1	0	0	4	36	0	14	2	0	23	0	8	0	0	13	4	5	0	0	0	2	0	0	0	2	30	8	3	23	6	2	1	4	4	18	7	1	0	12	0	4	2	11	0	9
OTU_225	0	0	0	2	15	0	0	0	0	0	0	0	0	0	0	4	0	0	32	0	10	0	0	0	2	0	0	0	0	0	0	0	0	0	12	0	0	0	0	22	0	0	0	0	0	0	0	0	0
OTU_169	0	0	3	0	0	2	0	13	0	0	0	0	0	0	0	7	0	1	1	0	0	0	0	0	0	0	0	0	0	0	0	0	0	0	0	0	0	0	0	0	0	0	0	0	0	0	0	0	0
OTU_287	0	0	0	0	0	0	0	0	51	0	0	0	0	1	0	0	0	1	0	1	0	0	0	0	0	0	0	60	50	0	13	0	7	7	0	0	0	0	0	0	0	0	0	1	0	0	0	0	0
OTU_17996	1	5	1	11	14	1	0	27	0	0	1	0	0	0	1	1	14	4	0	13	1	0	0	11	0	0	0	0	0	0	0	0	0	0	3	0	2	0	8	9	0	0	0	0	0	0	0	0	0
OTU_22055	0	0	4	0	0	0	0	1	0	0	0	0	0	0	0	0	0	0	0	0	0	0	0	0	3	0	0	0	0	0	0	0	0	0	0	0	3	0	0	0	0	1	0	2	0	0	3	0	0
OTU_288	0	21	16	0	3	1	3	0	0	0	0	0	0	0	0	15	0	1	5	0	1	0	0	2	2	0	0	0	0	0	0	1	1	1	5	0	0	0	0	1	0	0	0	0	0	0	0	0	0
OTU_2818	0	0	0	0	0	0	0	0	0	0	0	0	0	0	0	0	0	0	0	0	0	0	0	0	1	0	0	11	0	98	0	18	17	4	0	0	0	0	13	0	15	25	26	1	7	0	10	0	0
OTU_28224	0	1	1	0	0	0	0	0	0	0	0	0	0	0	0	0	0	0	0	88	0	0	0	0	0	0	0	0	0	0	0	3	0	0	0	0	0	0	4	0	0	0	0	6	0	2	0	0	0
OTU_195	0	0	0	0	0	0	0	0	0	0	0	0	0	0	0	0	0	0	0	0	0	0	0	0	0	0	0	0	0	0	0	0	0	0	0	0	0	0	0	0	0	0	0	0	0	0	0	0	0
OTU_226	0	0	0	0	0	0	0	0	0	0	0	0	0	0	0	0	0	0	0	0	0	8	0	0	0	0	0	0	0	0	0	0	0	0	0	0	0	0	0	0	0	0	0	0	0	0	0	0	0
OTU_383	0	0	0	0	0	0	0	1	0	0	1	43	0	0	0	0	0	0	0	0	0	0	0	0	0	0	0	3	4	0	0	0	0	0	0	0	0	0	0	0	0	0	1	0	0	0	0	0	0
OTU_28938	0	1	1	0	0	1	0	0	0	0	0	0	0	0	0	0	0	0	0	0	0	0	0	0	0	0	0	0	0	0	0	0	0	2	0	0	0	0	2	0	2	0	8	0	1	13	0	0	0
OTU_544	0	0	0	0	0	0	0	0	10	0	0	0	0	0	0	0	0	0	0	8	0	0	0	0	0	0	0	0	0	0	0	0	0	0	0	0	0	0	0	0	30	0	0	4	0	0	0	0	0
OTU_12605	3	26	17	0	24	1	0	7	0	0	0	0	0	0	0	0	0	13	0	0	0	0	1	2	0	0	0	0	0	0	0	10	0	5	0	12	0	0	3	6	0	0	9	0	0	0	7	0	0
OTU_313	0	1	0	0	0	0	2	0	0	0	0	0	0	0	3	2	0	0	3	0	1	1	0	0	9	0	0	1	2	0	0	12	9	22	1	0	0	0	5	0	12	22	28	11	0	8	0	0	0
OTU_337	0	0	0	0	7	0	0	4	0	0	0	0	0	0	0	0	0	0	0	0	0	0	0	0	0	0	0	73	79	0	5	0	0	2	0	0	0	0	0	0	0	0	0	0	0	0	0	0	0
OTU_203	0	0	0	1	0	0	0	0	0	0	0	0	0	0	0	0	0	0	10	0	0	45	0	0	0	0	0	0	0	0	0	0	0	0	0	0	0	0	0	0	0	0	0	0	0	0	0	0	0
OTU_5522	0	0	0	0	2	0	0	0	0	0	0	0	0	0	0	60	0	0	0	0	2	0	0	0	76	0	0	0	0	0	0	0	0	0	0	0	0	0	0	66	0	0	0	0	0	0	0	0	0
OTU_267	0	0	0	6	0	0	0	7	0	0	0	48	0	0	0	0	0	0	0	0	0	0	0	0	0	0	0	0	0	0	0	0	0	0	0	0	1	0	0	0	0	0	0	0	0	0	0	0	22
OTU_532	0	0	0	0	0	0	0	0	76	0	76	0	0	202	0	0	0	0	0	0	0	0	0	0	0	0	0	0	0	0	0	0	0	4	0	0	0	0	0	0	0	0	0	0	0	0	0	0	0
OTU_141	15	510	10	0	0	0	0	0	0	0	0	0	0	0	0	0	0	0	1	0	1	0	0	0	0	0	0	0	0	0	0	0	0	0	0	0	0	0	0	0	0	0	0	0	0	0	0	0	0
OTU_26459	0	0	0	1	0	0	0	0	0	0	0	0	0	0	0	0	0	0	2	0	0	0	0	0	1	0	0	0	17	0	0	5	1	2	0	0	0	0	0	0	0	0	8	37	0	0	0	0	0
OTU_27183	0	1	1	0	2	0	0	1	0	0	0	0	0	0	0	0	0	0	1	1	0	0	0	0	0	0	0	0	0	0	0	0	0	0	0	0	0	0	0	0	0	0	0	1	0	0	0	0	36
OTU_132	0	0	0	0	7	0	0	0	0	0	0	0	0	0	0	35	0	0	1	0	1	0	2	0	81	0	0	0	0	0	0	0	0	0	4	0	0	0	0	24	0	0	0	0	0	0	0	0	0
OTU_470	0	0	0	0	0	0	0	0	0	0	0	0	0	0	14	0	0	0	0	0	0	0	0	0	0	0	0	0	0	0	8	18	0	0	0	0	0	0	0	0	0	17	0	2	0	0	0	0	20
OTU_380	0	0	0	0	0	0	0	0	0	25	45	0	0	78	0	0	0	0	0	0	0	0	0	0	0	0	0	0	0	0	0	0	0	0	0	0	0	0	0	0	0	23	5	0	0	0	0	0	9
OTU_19817	7	20	13	0	0	0	0	1	0	0	0	0	0	0	0	0	0	0	0	0	0	0	1	0	0	36	0	0	5	10	0	6	33	13	0	0	0	3	0	0	0	0	2	16	0	0	7	0	0
OTU_26095	0	0	0	0	0	0	0	0	0	0	0	0	0	0	1	0	0	0	0	0	0	0	0	0	0	0	0	6	0	0	14	8	0	2	0	0	0	0	0	0	0	0	0	0	0	0	4	0	0
OTU_428	0	0	0	0	0	0	0	0	0	10	65	25	0	0	0	0	0	0	0	0	0	0	0	0	0	20	0	0	2	0	0	0	11	0	0	0	0	8	0	0	0	0	1	0	0	1	0	0	1
OTU_245	0	0	0	0	0	0	0	0	0	0	0	0	0	0	0	3	2	1	0	0	0	0	0	0	0	0	0	0	0	0	0	0	0	0	10	0	0	0	0	0	0	0	0	2	0	0	0	0	0
OTU_661	0	0	0	10	0	0	0	5	0	5	0	0	0	11	0	0	0	0	0	13	0	3	0	0	0	0	0	0	0	0	1	7	0	11	0	0	29	0	0	0	0	0	0	0	0	5	0	0	6
OTU_9678	0	0	0	0	0	0	0	0	0	0	0	0	0	0	0	0	0	0	0	0	0	0	0	0	0	0	0	0	0	0	2	0	0	0	0	0	0	0	0	0	0	0	1	0	0	0	0	0	0
OTU_23586	0	0	0	0	0	0	0	0	0	0	0	0	0	0	0	0	0	0	0	0	0	1	0	0	0	0	0	0	0	0	0	4	0	4	1	0	0	0	0	0	3	0	8	17	0	9	0	1	0
OTU_282	0	0	0	0	0	0	0	0	0	0	0	0	0	0	0	0	0	0	0	0	0	0	0	0	0	0	0	0	0	0	0	0	0	6	0	0	0	0	0	0	0	0	0	0	0	0	0	0	0
OTU_28448	0	0	0	0	0	0	1	1	6	1	7	2	6	60	7	0	0	0	0	0	0	0	0	0	0	10	0	0	6	9	1	1	0	0	0	0	0	1	2	0	7	0	5	0	7	3	4	2	0
OTU_430	0	0	0	0	0	0	0	0	0	0	0	0	0	0	0	0	0	0	0	0	0	0	0	0	0	0	0	0	0	0	0	0	0	0	1	0	0	0	0	0	0	0	0	0	0	0	0	0	0
OTU_186	0	2	0	0	0	4	0	0	0	0	0	0	0	0	0	0	0	0	19	6	0	0	0	1	1	0	0	0	1	0	0	0	0	0	9	0	0	0	5	0	0	0	0	0	0	0	0	0	0
OTU_28644	0	0	1	13	3	0	1	3	0	0	0	12	0	0	9	13	0	0	2	0	8	0	0	0	1	0	0	0	4	1	12	5	5	5	2	0	0	7	6	12	8	15	4	1	0	3	9	0	6
OTU_14274	3	0	0	0	21	0	0	0	0	0	0	0	0	0	0	1	0	0	10	0	46	0	0	0	1	0	0	0	0	0	0	0	0	0	10	0	0	0	0	31	0	0	0	0	0	0	0	0	0
OTU_253	0	0	0	1	0	0	0	0	0	0	0	0	0	0	0	0	0	0	0	0	0	16	0	1	0	0	0	0	0	0	0	0	0	0	0	0	71	0	0	0	0	0	0	1	0	0	0	0	0
OTU_442	0	0	0	0	12	0	0	1	0	18	0	0	23	26	0	1	0	1	2	0	5	0	0	3	1	66	0	0	0	0	0	0	0	0	4	2	0	0	0	32	0	0	0	0	0	0	0	0	7
OTU_335	20	0	0	0	0	0	0	0	0	0	0	0	0	0	0	0	0	0	0	0	0	0	0	0	0	0	0	0	6	0	16	0	0	0	0	0	0	0	0	0	0	0	0	0	0	0	0	0	0
OTU_345	0	40	11	0	0	1	0	4	0	8	0	0	0	0	0	0	0	2	6	0	1	0	0	1	0	0	1	0	0	0	0	8	8	0	6	1	0	0	0	0	0	0	0	2	0	0	0	0	0
OTU_436	0	0	0	0	0	0	0	0	0	0	0	0	0	0	0	0	0	0	32	0	0	0	0	0	0	0	0	0	0	0	0	0	0	0	0	0	7	0	0	0	0	0	0	0	0	0	0	0	0
OTU_29747	0	0	0	0	15	2	0	13	0	0	0	0	0	0	0	13	0	1	6	0	1	0	0	6	3	0	0	8	21	0	0	0	1	0	1	4	0	3	16	22	5	0	25	0	0	0	11	0	0
OTU_10423	0	0	0	0	0	0	0	0	0	0	0	15	0	0	0	0	0	0	0	0	0	0	0	0	0	0	0	0	0	0	0	0	0	0	0	0	1	0	0	0	0	0	0	0	0	0	0	0	0
OTU_26709	0	0	2	0	0	0	0	7	0	0	0	0	0	0	1	0	0	0	0	0	0	0	0	0	0	0	0	7	2	1	2	0	0	4	0	0	1	0	0	0	0	0	6	0	0	0	0	1	7
OTU_524	0	0	0	0	0	0	0	1	0	0	0	0	0	0	0	0	0	0	0	0	0	0	0	0	0	0	0	0	0	0	0	0	0	0	0	0	1	0	0	0	0	0	0	0	0	0	0	0	0
OTU_233	0	4	44	0	0	0	0	0	0	0	0	0	0	0	0	0	0	0	2	0	4	0	0	0	2	0	0	0	0	0	0	0	0	0	11	0	1	0	0	0	0	0	0	0	0	27	15	0	0
OTU_616	0	0	0	0	0	0	0	4	0	0	0	0	0	0	0	0	0	0	0	0	0	0	0	0	0	0	0	1	0	0	18	3	1	5	0	0	0	0	11	0	28	52	56	38	100	7	24	0	0
OTU_26967	0	0	0	0	2	0	0	0	0	0	0	0	0	0	0	51	0	0	0	0	6	0	0	0	24	0	0	0	5	0	21	0	0	0	1	0	0	0	0	0	0	0	0	16	0	0	0	0	0
OTU_24643	0	0	1	0	1	0	0	0	0	0	0	0	0	0	0	0	116	0	1	2	0	0	71	0	0	0	0	0	0	0	0	1	0	0	3	0	0	0	1	0	0	0	0	0	0	0	0	0	0
OTU_7672	0	18	3	0	48	9	0	0	0	0	0	0	0	0	0	0	0	18	0	0	0	0	0	75	0	0	0	0	0	0	0	5	0	0	10	35	0	0	0	10	0	0	0	0	0	0	0	0	0
OTU_388	376	1	35	0	3	0	0	0	0	0	0	0	0	0	0	0	18	0	0	0	10	0	0	0	0	0	0	0	0	0	3	0	0	0	0	0	0	0	0	0	0	0	0	0	0	0	0	0	0
OTU_15554	0	1	0	9	1	1	2	2	0	0	0	0	0	0	19	0	0	2	0	8	0	0	0	2	0	0	0	0	0	0	0	6	9	6	3	2	42	0	9	0	3	0	0	0	0	7	8	0	0
OTU_424	1	0	0	0	0	0	2	0	0	0	0	0	65	0	0	0	0	0	0	0	0	0	0	0	0	0	0	0	8	0	0	0	0	0	0	0	0	1	1	0	3	1	0	0	14	0	0	0	0
OTU_541	0	0	0	0	0	0	0	0	0	0	0	0	0	0	0	0	0	0	0	0	0	0	0	0	0	0	0	0	0	0	0	0	0	0	0	0	0	0	0	0	0	0	0	0	0	0	0	0	0
OTU_24416	0	9	3	0	6	0	0	11	0	0	0	0	0	0	0	0	7	2	2	0	1	1	6	0	1	0	13	0	0	0	0	0	0	1	3	2	30	0	0	0	0	0	1	0	0	0	0	0	0
OTU_27905	0	2	13	0	5	1	0	0	0	0	0	0	0	0	0	11	15	2	1	0	4	0	47	1	1	0	0	0	0	0	0	0	0	0	14	3	0	0	0	23	0	0	0	3	0	0	0	0	0
OTU_228	4	0	0	0	51	0	0	0	0	0	0	0	32	0	0	0	0	0	4	0	7	0	0	0	0	7	0	0	5	0	0	1	0	0	0	0	0	0	0	0	1	0	0	0	0	0	0	0	0
OTU_511	28	0	0	0	4	0	0	0	0	0	0	0	0	0	0	0	0	0	1	0	37	0	0	0	3	0	0	0	0	0	9	0	0	0	0	0	0	0	0	0	0	0	0	0	0	0	0	0	0
OTU_299	4	4	0	24	0	12	0	18	0	0	0	0	0	0	0	0	8	14	3	0	2	0	0	9	0	0	0	0	0	0	0	0	8	0	2	15	16	0	4	0	0	0	0	0	0	0	0	0	21
OTU_354	0	0	0	0	0	0	0	0	0	0	0	0	0	0	0	0	0	0	0	0	0	0	0	0	0	0	0	0	0	0	0	0	0	0	0	0	0	0	0	0	0	0	0	0	0	0	0	0	16
OTU_22873	0	1	0	8	0	0	0	10	4	0	28	4	4	4	5	1	0	0	0	0	1	1	0	0	0	4	0	4	1	4	7	19	9	17	0	0	0	10	2	1	3	4	4	20	35	4	4	2	8
OTU_139	0	0	0	0	0	1	0	0	0	0	0	0	0	0	0	0	0	0	2	0	0	0	0	0	0	0	0	0	0	0	2	0	0	0	0	0	0	0	0	0	0	0	0	0	0	0	0	0	0
OTU_27309	0	0	0	0	0	0	1	1	6	0	2	5	32	3	0	0	0	0	0	0	0	0	0	0	0	0	3	13	37	0	6	4	0	0	0	0	1	2	0	0	0	0	0	0	2	2	1	0	0
OTU_20842	0	1	0	0	0	0	0	2	0	0	1	0	0	0	0	0	0	0	0	0	0	0	0	0	0	0	0	1	0	0	14	13	0	8	0	0	0	0	17	0	0	0	0	0	0	0	5	0	0
OTU_212	0	0	0	2	0	0	1	0	0	0	0	0	0	0	0	0	0	0	0	0	0	0	0	0	0	0	0	0	0	0	0	0	0	0	0	0	0	0	0	0	0	0	0	0	0	0	0	0	0
OTU_462	0	0	0	0	0	0	0	1	0	0	0	0	0	0	0	0	0	0	0	3	0	0	0	0	0	9	0	2	0	0	25	38	31	41	0	0	0	6	7	0	11	0	17	0	0	29	124	0	0
OTU_658	1	1	1	0	0	0	0	3	0	0	0	56	0	0	0	0	0	0	0	0	0	1	0	0	0	22	1	0	9	13	4	5	5	6	0	0	0	4	5	0	0	0	0	0	5	0	4	1	12
OTU_444	0	0	0	0	0	0	0	1	0	0	0	0	0	0	0	0	0	0	0	0	0	0	1	0	0	0	0	0	0	0	0	3	1	0	0	0	13	2	0	0	1	0	0	16	0	0	0	0	0
OTU_3593	0	3	3	0	5	1	0	1	0	0	0	0	0	0	0	44	0	0	4	0	1	0	0	0	9	0	10	0	0	0	0	2	0	0	2	0	0	0	0	17	0	0	0	3	0	0	0	0	0
OTU_417	0	0	0	24	0	0	0	0	0	0	0	0	0	0	0	0	0	0	0	0	0	2	0	0	0	0	0	0	0	0	0	0	0	0	7	0	0	0	0	0	0	0	0	0	0	0	0	0	0
OTU_410	0	0	0	0	0	0	0	16	0	0	0	0	0	0	0	0	0	0	0	12	0	0	0	0	0	45	0	0	0	0	10	4	1	6	0	0	0	2	2	0	21	0	1	1	0	0	20	0	0
OTU_585	0	14	44	0	0	0	0	0	0	0	0	0	0	0	0	0	0	0	0	66	0	0	0	0	0	0	0	0	0	0	0	0	0	2	0	0	0	0	0	0	0	0	0	0	0	0	0	0	0
OTU_629	0	0	2	3	0	0	0	0	12	2	0	3	0	0	2	0	0	0	0	0	0	0	0	0	0	0	0	8	0	0	0	0	0	11	2	0	24	2	16	0	0	4	4	1	0	4	5	0	5
OTU_166	0	0	0	0	2	0	0	0	0	0	0	0	0	0	0	0	0	0	8	0	0	0	0	0	0	0	0	0	0	0	0	0	0	0	5	0	0	0	0	2	0	0	0	0	0	0	0	0	0
OTU_145	0	0	0	0	0	0	0	3	0	0	0	0	0	0	0	0	0	0	0	0	0	0	0	0	0	0	0	0	0	0	0	0	0	0	0	0	0	0	0	0	0	0	0	0	0	0	1	0	0
OTU_17466	5	0	0	0	11	6	0	9	3	0	0	1	0	2	3	0	1	0	19	0	51	0	0	1	2	1	6	0	0	1	0	0	0	5	1	1	0	0	1	9	0	0	0	0	0	1	0	0	0
OTU_27821	0	2	0	0	0	0	0	1	0	0	0	0	0	0	0	0	0	0	1	63	0	0	0	0	0	0	0	0	0	0	24	0	20	2	0	4	0	0	8	0	0	0	30	5	0	20	9	0	0
OTU_381	0	0	0	0	0	0	0	0	14	0	0	0	0	0	66	0	0	0	0	7	0	0	0	0	0	0	0	4	3	0	0	10	0	11	0	0	0	0	20	0	1	15	34	11	7	24	24	0	0
OTU_411	0	0	4	0	0	3	1	2	0	0	0	0	0	0	0	0	0	13	1	0	0	0	0	7	0	0	0	0	0	0	8	1	22	4	2	5	0	0	0	0	0	0	0	1	0	0	0	0	0
OTU_740	0	0	0	0	0	0	0	4	0	0	0	13	0	5	0	0	0	0	0	0	0	0	0	0	0	0	0	0	0	0	0	2	0	0	0	0	0	0	0	0	0	0	0	1	0	0	0	0	0
OTU_25771	1	4	3	0	2	0	0	0	0	27	0	0	0	0	0	51	0	0	17	0	5	0	0	0	30	0	0	1	0	0	0	0	3	2	12	0	0	0	0	1	0	0	0	0	0	0	0	0	0
OTU_172	3	97	22	0	1	0	0	0	0	0	0	0	0	0	0	0	0	3	13	0	0	0	106	2	0	0	0	0	0	0	0	0	0	0	0	5	0	0	0	6	0	0	0	0	0	0	0	0	0
OTU_340	0	0	0	5	0	0	0	0	47	59	0	9	0	0	0	0	0	0	3	0	0	7	0	0	0	0	0	0	0	15	0	2	0	0	0	0	0	0	0	21	0	0	0	0	0	0	0	0	1
OTU_319	0	0	0	2	0	0	0	0	0	0	0	78	0	0	0	0	0	1	0	0	0	5	0	0	0	0	2	0	0	0	0	0	0	0	0	0	25	0	0	0	0	0	0	0	0	0	0	0	0
OTU_24233	0	0	0	0	3	34	0	0	0	0	0	0	0	0	0	0	0	9	0	4	0	0	0	15	0	0	6	0	0	1	0	0	0	2	1	4	0	0	0	0	0	0	0	0	0	0	0	0	0
OTU_10727	0	0	0	0	0	0	0	0	0	0	0	0	0	0	0	0	0	0	0	0	0	516	0	0	0	0	0	0	0	0	0	0	0	0	0	0	0	0	0	0	0	0	0	0	0	0	0	0	0
OTU_20218	0	0	0	0	13	0	0	0	0	0	0	0	0	0	0	13	0	0	7	0	0	0	0	0	91	0	0	0	0	0	0	0	0	0	11	0	0	0	0	0	0	0	0	0	0	0	0	0	0
OTU_303	0	1	0	16	0	1	0	17	0	0	0	0	0	0	0	0	0	0	0	0	0	0	0	4	0	0	16	0	0	0	0	0	0	0	0	0	152	0	0	0	0	0	0	0	0	0	0	14	0
OTU_20028	0	0	0	0	0	0	0	2	7	1	9	1	4	4	7	0	0	0	0	1	0	0	0	0	0	5	0	0	2	4	4	0	1	0	0	0	0	0	2	0	9	2	0	0	5	2	1	7	1
OTU_677	4	1	0	6	7	0	0	9	0	0	0	0	0	0	0	11	0	0	0	0	3	0	0	0	3	0	0	3	3	0	1	0	3	0	0	0	5	0	0	1	0	0	0	0	0	0	0	0	0
OTU_301	0	0	0	0	5	1	0	28	0	0	0	0	0	0	0	0	0	0	6	0	9	0	0	0	0	0	0	0	0	0	0	0	6	0	1	1	1	0	0	2	0	0	0	0	0	0	0	0	0
OTU_15134	0	1	0	0	0	0	0	1	0	0	0	0	74	66	3	0	0	0	0	0	0	0	0	0	0	0	0	1	0	0	0	0	0	0	0	0	0	0	0	0	0	0	0	1	0	0	0	0	0
OTU_27416	0	0	0	0	0	0	0	0	0	0	0	0	0	0	0	0	0	0	0	0	0	0	0	0	0	236	0	0	0	0	0	0	0	0	0	0	0	0	0	0	0	0	0	0	0	0	0	0	0
OTU_235	0	10	1	0	0	3	0	5	6	0	0	1	0	0	0	7	0	16	4	0	3	0	4	23	0	0	10	2	0	0	0	0	0	4	1	19	0	0	1	0	0	0	0	1	0	1	16	0	0
OTU_341	7	0	0	0	0	0	0	0	0	0	0	0	0	0	0	0	0	0	19	0	6	0	3	0	0	0	0	0	0	0	0	0	0	1	2	0	0	0	0	17	0	0	0	4	0	0	0	0	0
OTU_3050	2	2	3	20	4	0	0	7	0	3	0	1	1	0	0	6	0	0	5	9	3	0	17	1	7	0	1	1	1	2	0	0	0	1	1	2	0	0	0	4	0	1	0	0	0	1	1	2	0
OTU_801	0	3	1	0	0	0	0	11	0	0	0	62	0	0	21	0	0	0	0	0	4	0	0	1	0	0	0	0	0	0	6	7	0	1	0	0	0	9	8	0	9	0	5	0	0	12	33	0	0
OTU_14775	2	0	0	0	0	25	0	0	0	0	0	0	0	0	0	0	12	16	16	0	5	0	0	54	0	0	0	0	0	0	0	0	0	0	17	14	0	0	0	0	0	0	0	0	0	0	0	0	0
OTU_193	15	0	0	5	28	0	0	0	0	0	0	21	0	1	0	0	0	0	25	0	37	0	0	0	0	0	0	0	4	0	0	0	2	0	26	1	6	0	0	0	0	0	0	0	0	0	0	0	0
OTU_574	0	0	0	0	0	0	0	0	0	0	0	0	0	0	0	0	0	0	0	0	0	5	0	0	0	0	0	0	0	0	0	0	0	0	0	0	39	0	0	0	0	0	0	0	0	0	0	0	3
OTU_28420	0	0	0	1	0	0	0	0	16	0	0	0	0	0	0	0	0	0	6	9	24	0	0	0	0	0	1	13	0	0	11	0	0	6	0	0	0	0	7	10	0	2	5	0	0	0	10	27	0
OTU_22028	0	0	0	0	0	0	0	0	0	12	0	17	0	0	0	0	0	0	0	0	0	0	0	0	1	0	0	2	4	15	0	9	0	20	0	0	0	7	7	0	12	16	28	2	4	12	44	0	0
OTU_8089	0	0	3	0	30	0	0	0	0	0	0	0	0	0	0	4	0	0	16	0	4	0	0	0	4	0	1	0	0	0	0	1	0	0	20	0	0	0	0	39	0	0	0	0	0	0	0	0	0
OTU_374	0	10	0	0	8	6	0	3	0	0	0	0	0	0	0	0	0	6	21	0	38	0	0	2	3	0	0	0	0	0	0	0	0	3	10	2	0	0	0	2	0	0	1	1	0	0	0	0	0
OTU_500	0	2	1	0	6	0	0	3	0	0	0	0	0	14	0	0	0	0	2	8	0	0	0	0	0	76	0	0	10	0	0	0	0	3	8	2	0	5	18	0	13	10	9	6	0	0	10	0	0
OTU_248	0	0	0	0	0	0	0	0	0	0	0	0	0	0	0	0	0	0	0	0	0	0	0	0	0	0	0	0	0	0	0	0	0	0	0	0	0	0	0	0	0	0	0	0	0	0	0	0	0
OTU_243	0	0	0	10	0	0	0	0	21	0	0	0	0	0	0	0	0	0	219	0	0	0	0	0	0	0	6	0	1	0	0	0	0	0	0	0	0	0	5	0	0	0	0	0	0	0	0	0	0
OTU_808	0	2	27	0	6	1	0	2	0	0	0	2	0	0	0	0	0	2	0	0	0	0	0	2	0	0	0	0	0	21	0	10	28	5	0	1	0	2	27	0	0	18	4	5	0	1	13	0	0
OTU_197	0	2	2	0	0	62	0	0	0	0	0	0	0	0	0	0	0	90	6	0	0	0	0	14	0	0	0	0	0	0	0	0	0	0	22	88	0	0	0	0	0	0	0	0	0	0	0	0	0
OTU_26055	0	0	0	0	0	0	1	0	12	0	0	0	0	0	0	0	0	0	5	0	58	0	6	0	1	0	0	0	0	0	0	0	0	0	0	0	0	0	0	0	0	0	0	0	0	0	0	0	0
OTU_439	0	0	0	0	0	0	0	0	0	0	0	0	0	0	0	0	0	0	2	0	0	3	0	0	0	0	0	0	0	0	0	0	0	1	0	0	0	0	0	0	0	0	0	0	0	0	0	0	0
OTU_463	0	0	0	2	0	8	2	0	0	0	0	0	0	0	0	0	0	3	1	0	0	2	0	2	0	0	0	0	0	0	0	7	0	2	2	4	4	2	0	0	0	0	1	0	0	0	0	0	0
OTU_496	0	1	0	0	0	0	0	0	0	0	0	3	0	0	0	0	0	0	0	0	0	0	0	0	0	0	0	11	13	0	19	20	13	5	0	0	0	11	2	0	0	13	0	4	29	5	38	0	0
OTU_264	0	0	0	2	0	0	0	0	0	0	0	0	0	0	0	0	0	0	0	0	0	0	0	0	0	0	0	0	0	0	0	0	0	0	0	0	0	0	0	0	0	0	0	0	0	0	0	0	0
OTU_24916	1	0	0	0	0	0	0	0	1	3	5	7	6	7	7	0	0	0	0	5	0	0	0	0	0	4	0	1	1	12	0	0	3	1	0	0	0	0	1	0	3	2	0	0	1	0	0	10	3
OTU_29337	0	0	1	0	0	0	0	0	0	0	0	0	0	3	0	0	0	0	0	1	0	0	0	0	0	0	0	0	0	1	0	0	0	0	0	0	0	0	0	0	0	0	0	1	0	0	0	0	0
OTU_1488	0	0	0	0	12	0	0	0	0	0	0	0	0	0	0	0	0	0	0	0	3	0	0	0	0	0	0	0	6	0	0	2	0	0	2	0	3	0	0	0	0	0	0	0	0	0	0	0	0
OTU_469	0	0	0	0	1	0	0	0	0	0	0	0	0	0	0	15	0	0	3	0	4	1	2	0	12	0	0	0	0	0	0	0	0	0	6	0	0	0	0	37	0	0	0	0	0	0	0	0	0
OTU_539	0	0	0	0	0	0	0	0	0	0	0	0	0	1	0	0	0	0	0	0	0	0	0	0	0	0	0	0	0	0	0	0	0	0	0	0	0	0	0	0	0	0	0	0	0	0	0	0	0
OTU_22284	0	0	0	0	0	0	0	0	1	0	0	0	0	0	86	0	0	0	0	13	0	0	0	0	0	0	0	3	0	0	0	2	0	0	0	0	0	0	2	0	8	0	1	0	0	0	0	0	0
OTU_606	1	0	0	0	0	0	0	2	0	0	0	0	0	0	0	0	0	0	6	0	0	0	0	0	0	0	1	0	0	0	2	4	0	0	0	0	0	0	1	0	0	0	0	8	0	0	0	0	0
OTU_357	0	0	0	0	0	0	0	0	0	0	0	0	0	0	0	0	0	0	0	0	0	0	0	0	0	0	0	2	0	14	0	0	0	4	0	0	0	1	23	0	0	0	0	1	0	0	0	0	0
OTU_15456	0	0	0	0	0	0	0	0	0	0	0	0	0	0	0	7	0	0	3	0	0	0	0	0	0	22	0	0	0	0	0	0	0	3	2	0	15	0	1	0	0	0	1	2	0	0	0	33	0
OTU_5671	0	14	2	0	22	7	0	0	0	0	0	0	0	0	0	0	24	6	10	0	0	0	28	3	0	0	0	0	0	0	0	0	0	0	10	5	0	0	0	42	0	0	9	0	0	0	0	0	0
OTU_785	0	0	0	4	0	1	0	1	0	1	1	0	0	0	0	0	0	0	0	0	0	0	0	4	0	0	8	0	0	0	39	5	31	18	0	0	0	9	7	0	4	24	0	2	22	16	0	100	0
OTU_19590	0	0	2	30	2	2	0	17	1	0	0	0	0	79	0	4	0	0	4	0	8	0	0	2	1	2	0	2	0	1	0	0	0	0	3	1	0	1	0	0	0	0	0	0	0	0	0	0	0
OTU_807	0	0	0	0	0	0	0	2	0	0	0	0	0	83	148	0	0	0	0	0	0	0	0	0	0	0	0	0	0	26	0	0	0	5	0	0	0	0	0	0	0	0	0	14	0	0	0	0	0
OTU_409	0	0	0	0	0	0	0	0	0	0	0	0	0	0	0	0	0	0	0	0	0	2	0	0	0	0	1	0	0	0	0	0	0	0	0	0	0	0	0	0	0	0	0	0	0	0	0	0	25
OTU_22659	0	0	0	3	0	0	0	9	0	0	0	0	1	1	0	0	0	0	0	30	0	0	0	0	0	0	0	3	17	0	0	0	0	0	0	0	0	0	0	0	0	0	0	5	0	0	0	0	0
OTU_234	0	0	0	0	0	0	0	0	0	0	14	0	0	0	0	0	0	0	0	0	0	4	0	0	0	1	0	0	0	0	0	0	0	0	0	0	3	0	3	0	0	0	0	2	0	0	1	0	0
OTU_800	0	0	0	0	0	0	3	0	0	0	0	0	0	0	0	0	0	0	0	0	0	0	0	0	0	0	0	0	0	0	0	0	0	0	0	0	0	0	0	0	0	0	0	2	0	0	0	0	0
OTU_446	0	0	0	0	0	0	0	0	0	0	0	0	0	0	0	0	0	0	0	0	0	0	0	0	0	0	0	0	0	0	0	0	18	0	0	0	0	0	1	0	0	41	0	5	0	0	0	0	0
OTU_219	0	0	0	0	7	1	0	0	0	0	0	0	0	0	0	25	0	0	1	0	3	0	0	0	0	0	3	0	0	0	0	0	0	0	0	0	35	0	0	0	0	0	0	0	0	0	0	0	0
OTU_11767	0	0	0	0	0	0	0	0	0	0	0	0	0	0	0	0	0	0	6	0	0	30	0	0	0	0	0	0	0	0	0	0	0	0	0	0	118	0	0	0	0	0	0	0	0	0	0	0	0
OTU_21760	0	0	0	1	0	0	0	0	0	0	0	0	2	0	0	0	0	0	0	0	0	7	0	0	0	0	0	0	0	0	0	0	0	0	0	0	0	0	0	0	0	0	0	7	0	0	0	0	0
OTU_8654	0	31	4	0	0	0	0	1	0	0	0	0	0	0	0	0	0	0	0	2	0	0	0	0	0	0	0	1	0	0	0	0	0	4	0	0	0	0	13	0	0	52	0	3	0	0	0	0	0
OTU_1074	4	2	0	19	0	0	0	0	0	0	0	0	0	64	0	0	0	0	0	0	0	6	0	0	0	0	0	0	0	0	0	7	0	0	0	0	21	0	1	0	0	0	0	0	0	0	0	0	0
OTU_21138	0	0	4	0	5	0	1	2	0	0	0	0	0	0	0	0	11	0	0	0	0	0	17	0	0	0	0	0	0	0	0	0	0	0	0	0	0	0	0	0	0	0	0	2	0	0	0	0	0
OTU_813	0	0	0	0	0	0	0	1	14	0	0	0	0	45	0	0	0	0	0	0	0	5	0	0	0	0	0	0	0	0	0	1	14	9	0	0	0	0	0	0	1	0	0	0	0	0	16	0	0
OTU_11203	0	0	1	0	0	0	0	4	5	0	0	0	0	1	0	0	0	10	0	17	0	0	0	1	0	0	6	0	0	0	0	0	0	6	1	7	0	0	0	4	0	0	0	0	0	0	0	0	0
OTU_11279	0	0	0	43	0	0	0	0	0	0	0	0	0	1	0	1	0	0	3	0	1	0	0	0	0	6	2	0	0	0	1	1	0	0	2	0	0	0	0	0	0	0	0	0	0	0	0	0	0
OTU_1201	0	1	0	0	1	0	0	0	0	0	0	0	0	0	0	0	3	0	0	24	0	0	1	1	0	0	0	1	0	1	4	9	0	15	0	1	0	0	24	0	12	0	8	0	0	0	18	0	11
OTU_238	0	0	0	0	22	0	0	0	0	0	0	0	0	0	0	8	0	0	40	0	10	0	0	0	0	0	0	0	0	0	0	2	0	0	13	0	2	1	0	21	0	0	0	0	0	0	0	0	0
OTU_352	0	0	0	0	0	0	0	0	11	0	0	0	0	0	0	1	0	0	0	0	0	0	0	0	0	0	275	3	0	0	0	0	0	5	0	0	0	2	21	0	17	2	4	12	39	1	8	0	0
OTU_453	0	7	2	0	0	2	0	3	62	0	0	0	0	0	0	0	2	4	0	2	0	0	0	6	0	0	0	0	0	0	27	0	0	5	2	3	0	0	0	0	0	0	3	0	0	0	1	0	0
OTU_485	0	0	0	0	0	0	0	0	0	0	0	0	0	0	0	0	0	0	0	0	0	0	0	0	0	0	0	0	0	0	0	0	0	0	0	0	0	0	0	0	0	0	0	0	0	0	0	0	0
OTU_15409	0	0	0	0	6	0	0	0	0	0	0	0	0	0	0	0	0	0	0	0	3	0	0	0	0	0	0	0	18	0	0	0	0	1	0	0	0	0	0	0	0	0	0	0	0	0	0	0	0
OTU_379	0	0	0	0	0	0	0	2	0	0	0	0	0	0	0	0	0	0	0	0	0	0	0	0	0	0	0	30	29	0	0	15	6	0	0	0	0	2	0	0	0	0	26	2	0	0	16	0	0
OTU_20689	0	0	0	0	0	0	0	0	45	3	0	0	0	0	0	0	0	0	0	29	0	0	0	0	0	0	0	0	3	0	0	7	0	3	0	0	0	3	0	0	0	0	0	0	0	0	0	0	0
OTU_5402	0	0	0	0	0	0	0	4	0	0	0	0	0	0	0	0	0	0	0	0	0	0	0	0	0	0	0	0	0	0	60	0	1	101	0	0	0	1	7	0	0	0	0	0	0	8	5	0	0
OTU_395	0	14	1	1	1	0	0	0	0	0	26	0	0	0	0	7	0	3	6	1	0	0	0	1	0	0	0	0	0	0	0	0	0	5	7	2	0	0	0	26	0	0	0	0	0	0	0	0	0
OTU_29168	1	0	9	0	0	0	0	0	0	0	0	0	0	0	0	0	0	0	0	11	0	0	0	0	2	0	4	0	0	0	0	4	0	0	2	0	0	0	0	0	0	0	0	4	0	0	0	0	0
OTU_1640	0	3	0	0	2	0	12	0	0	0	0	0	0	0	0	3	0	1	5	0	0	0	1	0	0	0	0	0	0	0	0	0	0	0	3	0	0	0	0	0	0	0	0	0	0	0	0	0	0
OTU_513	0	1	0	0	0	0	0	7	0	0	0	0	0	0	0	0	0	0	0	48	0	12	0	1	0	0	15	0	0	0	0	2	0	0	0	0	5	0	0	0	0	0	0	1	0	0	1	0	0
OTU_19510	0	0	0	0	0	0	0	0	0	0	0	0	0	0	0	0	0	0	0	0	0	458	0	0	0	0	0	0	0	0	0	0	0	0	0	0	0	0	0	0	0	0	0	0	0	0	0	0	0
OTU_220	0	0	0	4	0	0	0	0	0	0	0	0	0	0	0	0	0	108	0	0	0	0	0	2	0	0	0	0	0	0	0	0	0	0	0	62	31	0	0	0	0	0	0	0	0	0	0	0	0
OTU_277	0	1	1	17	0	10	0	0	0	0	0	0	0	0	0	0	0	12	3	0	3	0	10	8	0	0	0	0	0	0	0	0	0	0	3	4	92	0	0	0	0	0	0	3	0	0	0	0	0
OTU_16043	0	0	2	32	0	0	0	20	0	0	0	0	0	0	0	0	0	0	0	0	0	0	1	0	0	0	0	3	0	0	0	0	0	0	0	0	0	0	0	1	0	0	0	0	1	0	0	0	19
OTU_494	0	0	0	0	0	0	0	0	0	0	0	0	0	0	0	0	0	0	0	0	0	0	0	0	0	0	0	0	0	0	0	2	0	28	0	0	0	3	0	0	56	162	33	21	0	16	4	0	0
OTU_584	0	0	0	0	0	0	0	0	0	0	0	0	0	0	0	0	0	0	0	0	0	6	0	0	0	0	0	0	0	0	0	0	0	0	0	0	0	0	0	0	0	0	0	0	0	0	0	0	0
OTU_28960	0	0	0	1	5	6	0	0	0	0	0	0	0	0	0	2	136	0	3	0	0	0	15	5	1	0	2	0	0	0	0	0	0	0	12	3	2	0	0	0	0	0	0	0	0	0	0	0	0
OTU_265	2	20	2	0	0	10	0	0	0	0	0	0	0	0	0	0	0	2	1	0	0	0	5	3	0	0	0	0	0	0	0	0	0	0	13	2	0	0	0	12	0	0	0	0	0	0	0	0	0
OTU_19449	8	3	1	0	4	0	0	1	1	0	0	1	1	0	2	0	0	1	0	0	11	0	0	0	10	1	0	1	0	1	0	0	0	0	4	0	28	0	0	0	3	0	0	10	2	0	0	1	0
OTU_1835	0	0	0	3	0	0	0	0	0	0	0	0	0	0	0	0	0	0	0	0	0	0	0	0	0	0	0	0	0	0	0	0	0	0	0	0	4	0	0	0	0	0	0	0	0	0	0	0	0
OTU_715	0	0	0	0	0	0	0	0	23	0	67	0	0	1	69	0	0	0	0	13	0	0	0	0	0	0	0	0	7	0	0	0	0	1	0	0	0	0	0	0	6	0	0	5	0	0	1	0	0
OTU_198	3	3	1	0	15	0	0	0	0	0	0	0	0	0	0	15	0	0	47	0	12	0	3	0	3	0	2	2	0	0	0	0	0	0	12	0	0	0	0	1	0	2	0	0	0	0	0	0	0
OTU_13164	0	0	0	0	10	1	0	1	0	0	0	0	0	0	0	0	8	3	2	0	4	0	6	5	1	0	1	0	0	0	1	4	0	0	1	5	0	0	1	0	0	0	0	5	0	3	0	1	0
OTU_208	0	9	2	0	0	0	0	0	0	0	0	0	0	0	0	19	6	0	8	0	7	0	135	0	0	0	0	0	0	0	0	0	0	3	5	0	1	0	0	8	0	0	0	0	0	0	0	0	0
OTU_651	0	0	0	0	0	0	0	0	0	0	0	0	0	0	0	0	0	0	0	0	0	0	0	0	0	0	0	0	0	0	0	0	0	0	0	0	0	0	0	0	0	0	0	0	0	0	0	0	0
OTU_26824	0	0	0	0	0	0	0	0	5	0	21	8	6	3	4	0	0	0	0	3	0	0	0	0	0	10	0	0	1	1	10	2	1	0	0	0	0	0	2	0	4	1	1	0	2	2	3	5	3
OTU_1060	0	0	0	0	0	0	0	0	0	0	0	0	0	0	0	0	0	0	0	0	0	0	0	0	0	0	0	0	1	1	0	0	0	0	0	0	0	0	0	0	0	0	0	0	0	0	0	375	0
OTU_334	0	0	0	0	0	0	0	0	0	0	0	0	0	0	0	0	0	0	0	0	12	0	0	0	0	0	0	0	0	0	0	0	0	0	1	0	43	0	0	0	0	0	0	0	0	0	0	0	0
OTU_6997	0	0	0	0	0	0	2	0	0	0	0	0	0	0	0	0	0	0	0	0	5	0	0	0	0	0	0	1	0	0	0	6	0	0	0	0	0	0	8	0	0	0	0	2	0	0	0	0	0
OTU_17463	0	0	0	0	0	0	0	1	0	0	0	0	0	0	0	0	0	0	0	0	0	0	0	0	0	0	0	0	0	0	0	0	0	0	0	0	0	0	0	0	0	0	0	0	0	0	0	0	6
OTU_761	0	34	15	3	8	0	0	10	0	0	0	0	0	0	0	6	0	1	3	0	8	0	6	3	2	0	0	0	0	0	1	0	6	0	6	1	0	0	0	0	0	0	0	0	0	0	0	0	0
OTU_19485	0	0	0	0	0	2	1	3	0	0	0	0	16	0	0	0	0	0	2	0	0	0	0	2	0	34	0	19	0	45	0	10	0	11	0	0	0	2	11	0	6	3	0	1	0	0	12	0	0
OTU_805	0	0	0	0	0	0	0	3	0	0	0	0	0	0	0	0	0	0	1	0	0	0	0	0	0	28	0	0	0	0	31	0	0	8	0	0	0	0	0	0	0	0	1	0	0	1	0	0	0
OTU_2063	0	0	0	0	0	0	1	1	1	0	0	1	3	10	0	0	0	0	1	6	0	1	0	0	1	0	11	3	0	0	0	0	5	5	0	0	7	1	0	0	1	0	1	0	1	0	1	0	3
OTU_28940	0	0	0	0	0	0	0	0	0	0	0	0	0	0	0	0	0	0	0	0	0	0	0	0	0	0	0	0	7	4	2	14	55	25	0	0	0	17	7	0	9	8	8	2	0	22	64	0	0
OTU_23703	0	0	1	1	0	0	5	1	2	0	7	4	5	5	3	0	0	0	0	6	1	2	0	0	0	1	1	1	2	1	2	0	0	1	0	0	0	0	0	0	2	1	0	0	5	4	1	1	0
OTU_713	0	0	0	0	0	0	0	0	0	2	0	0	0	0	0	0	0	0	0	0	0	8	0	0	0	0	0	0	0	0	2	0	0	5	0	0	0	0	0	0	0	0	0	0	0	0	0	0	0
OTU_406	0	0	0	0	0	0	0	0	0	0	0	0	0	0	0	3	0	0	0	0	0	0	0	0	0	0	0	0	0	0	0	0	12	0	0	0	0	0	0	15	5	0	0	0	8	0	5	0	0
OTU_396	0	0	0	0	0	7	0	0	0	0	0	0	0	0	0	0	152	75	0	0	0	0	17	31	0	0	0	0	0	0	0	0	0	0	4	76	0	0	0	0	0	0	0	0	0	0	0	0	0
OTU_402	0	0	0	0	0	0	0	0	0	0	0	0	0	0	0	0	0	0	0	0	0	0	0	0	0	0	0	0	0	0	0	0	0	0	0	0	0	0	0	0	0	0	0	0	0	0	0	5	0
OTU_965	0	0	0	0	0	0	0	0	0	0	0	0	1	0	0	0	0	0	0	0	0	0	0	0	0	0	0	0	0	0	0	0	0	0	0	0	0	0	0	0	0	0	0	0	0	0	0	0	12
OTU_191	0	0	0	417	0	0	0	0	0	0	0	0	0	0	0	0	0	0	0	0	0	0	0	0	0	0	0	0	0	0	0	0	0	0	0	0	0	0	0	0	0	0	0	0	0	0	0	0	0
OTU_16587	0	0	1	0	0	0	0	5	0	0	0	0	0	0	0	0	0	0	0	0	0	0	0	0	5	0	0	0	2	0	0	0	0	0	0	0	0	0	0	0	0	0	0	4	0	1	0	0	0
OTU_449	0	0	0	28	10	0	0	5	38	0	0	0	0	0	0	2	0	0	1	0	10	0	0	0	0	0	0	0	0	0	0	0	1	5	7	0	0	0	0	0	23	0	0	1	0	0	0	0	0
OTU_543	0	0	0	0	0	0	0	0	20	0	16	74	0	0	0	0	0	0	0	0	0	0	0	0	0	0	0	0	0	0	0	0	0	0	0	0	0	0	0	0	0	0	0	0	0	0	0	0	0
OTU_18522	0	0	0	0	0	0	0	0	0	0	0	0	0	0	0	0	0	0	0	0	0	0	0	0	0	0	0	0	0	0	0	0	73	33	0	0	0	3	0	0	17	0	17	2	34	7	0	0	0
OTU_534	0	13	4	0	0	2	0	2	0	0	0	0	0	0	0	0	19	3	0	3	0	0	31	3	0	39	0	0	0	5	0	5	11	14	1	0	0	5	0	0	0	0	0	0	0	0	0	0	0
OTU_25891	0	2	0	0	14	5	0	8	0	0	0	0	0	0	0	0	0	14	2	0	8	0	0	21	0	0	12	0	0	0	0	0	0	0	4	3	0	0	0	0	0	0	0	0	0	0	0	0	8
OTU_437	0	2	5	0	0	0	0	0	8	1	0	0	1	0	0	0	0	0	0	6	2	0	0	0	1	0	0	0	6	1	4	0	17	19	2	0	0	1	0	4	5	0	6	2	0	0	22	2	0
OTU_360	12	0	0	0	6	4	0	0	0	0	19	0	0	0	0	0	0	0	9	0	3	0	4	0	3	0	1	0	0	0	0	0	0	0	14	0	0	0	0	0	0	0	0	2	0	0	0	0	0
OTU_434	0	0	0	0	0	0	0	0	0	0	0	0	0	0	0	1	0	0	0	0	0	0	0	0	0	0	0	0	0	0	0	2	0	3	0	0	0	4	0	0	20	23	34	13	46	44	0	0	0
OTU_397	17	0	0	4	7	38	0	1	0	0	0	0	0	0	0	0	0	0	2	0	0	0	3	2	0	0	0	0	0	0	0	0	0	0	15	0	0	0	0	1	0	0	0	0	0	0	0	0	0
OTU_16595	0	0	1	0	0	0	0	0	1	2	2	12	5	0	0	0	0	0	0	5	0	3	0	0	0	4	0	3	3	4	6	0	3	3	0	0	0	0	1	0	1	4	2	0	1	0	1	0	1
OTU_386	9	0	0	0	4	0	0	0	0	0	0	0	0	0	0	0	0	0	1	0	0	0	3	0	0	0	0	0	0	0	0	0	0	0	1	0	0	0	0	6	0	0	0	4	0	0	0	0	0
OTU_365	0	0	0	0	0	0	0	0	0	0	0	0	0	0	0	0	193	0	0	0	0	0	6	0	0	0	0	0	0	0	0	0	0	0	0	0	0	0	0	0	0	0	0	0	0	0	0	0	0
OTU_464	0	0	0	0	0	0	0	0	0	0	0	0	10	0	0	0	0	0	0	4	0	0	0	0	0	0	0	0	0	0	0	4	0	7	0	0	0	0	3	0	0	0	0	9	0	0	0	0	0
OTU_20439	0	0	1	0	0	0	0	1	0	0	0	0	0	0	0	0	0	0	0	0	0	0	0	0	0	0	0	16	3	2	0	15	0	13	0	0	0	0	0	0	0	0	8	0	0	0	1	0	9
OTU_1984	0	2	3	0	0	0	0	0	0	0	1	0	0	0	0	8	15	4	3	0	1	0	18	8	0	0	0	0	0	0	2	0	5	15	4	6	0	2	22	0	7	3	3	1	0	8	6	0	0
OTU_698	13	0	0	1	0	1	0	3	0	0	0	0	0	0	0	0	0	2	0	3	0	0	1	0	0	0	0	1	0	0	0	4	0	0	0	0	0	0	0	0	0	0	0	0	0	1	0	0	0
OTU_185	0	0	0	0	6	1	0	0	0	0	0	0	0	0	0	0	0	3	0	0	0	0	0	0	0	0	0	0	0	0	0	0	0	0	0	2	0	0	0	0	0	0	0	0	0	0	0	0	0
OTU_554	0	0	0	0	0	0	0	0	0	0	0	0	0	0	0	0	0	0	0	0	0	0	0	0	0	0	0	12	0	2	8	3	20	11	0	0	0	0	2	0	8	0	0	1	24	11	0	0	0
OTU_323	3	155	52	0	5	1	0	3	0	0	7	0	0	0	0	0	0	14	0	0	0	0	0	28	0	0	6	0	0	0	0	0	0	0	5	11	0	0	0	28	0	0	0	0	0	0	0	0	0
OTU_3035	4	0	0	0	0	0	0	0	0	0	0	0	0	0	0	0	0	0	0	0	0	1	0	0	0	0	2	0	0	0	41	0	0	0	3	0	0	0	0	0	0	0	0	0	0	0	0	0	0
OTU_11958	0	0	0	0	0	0	0	1	0	0	0	0	0	115	0	0	0	0	0	1	0	0	0	0	0	0	0	0	0	0	0	0	0	0	0	0	0	0	0	0	0	0	0	0	0	0	0	0	0
OTU_1879	0	0	0	0	0	0	0	0	0	0	0	0	0	0	0	0	0	0	0	0	0	0	0	0	0	0	0	7	6	10	0	1	33	7	0	0	0	11	28	0	20	0	0	0	0	0	38	0	0
OTU_1020	0	0	0	0	0	0	0	1	0	0	0	0	0	0	0	0	0	0	0	0	0	0	0	0	0	0	0	10	13	0	0	0	0	3	0	0	0	0	0	0	0	0	0	0	0	0	0	0	0
OTU_569	0	1	0	14	0	0	0	5	0	76	0	0	0	0	0	8	0	0	5	0	0	0	0	0	0	0	0	0	0	0	35	9	0	4	5	0	0	11	2	0	0	3	0	0	0	0	0	0	12
OTU_506	0	0	1	2	0	0	0	1	0	6	0	0	0	0	0	0	0	0	0	0	0	0	0	0	0	0	0	11	2	0	0	0	0	4	0	0	0	0	0	12	0	0	0	0	0	0	6	0	0
OTU_181	0	1	9	0	0	0	0	0	0	0	0	0	0	0	0	0	0	0	0	0	0	0	0	0	0	0	0	10	0	0	0	0	0	0	0	0	0	0	0	0	0	1	0	0	0	0	0	0	0
OTU_26596	0	21	8	0	1	31	0	0	0	0	0	9	0	0	0	0	2	7	3	20	0	0	0	20	1	0	0	0	0	0	0	1	0	1	0	7	7	3	0	0	0	0	0	0	0	0	0	0	0
OTU_501	0	0	1	3	0	0	0	1	0	0	0	0	0	0	0	0	0	0	0	0	0	0	0	0	0	0	0	0	0	3	0	20	5	2	0	0	0	0	7	0	7	6	20	3	10	0	0	0	0
OTU_28016	0	0	1	0	1	0	0	3	4	4	6	6	4	1	3	0	0	0	0	3	0	0	0	0	0	5	0	1	0	1	4	0	1	0	0	0	0	1	3	0	1	2	4	0	4	1	0	10	0
OTU_343	0	0	0	0	17	0	0	0	0	29	0	0	0	0	0	0	0	0	3	0	6	0	1	0	1	0	0	0	0	0	0	0	0	0	0	0	0	0	0	0	0	0	0	0	0	0	0	0	4
OTU_648	0	0	1	0	0	0	0	5	0	0	0	25	0	0	0	0	0	0	0	0	0	0	0	1	0	0	0	0	0	10	0	19	21	5	0	0	0	2	0	0	0	11	41	3	0	8	51	0	1
OTU_25150	0	0	0	0	0	0	0	0	0	0	0	0	0	0	0	0	0	0	0	0	0	0	0	0	0	32	0	0	5	1	0	0	0	0	0	0	1	0	0	0	0	0	1	0	0	0	0	1	0
OTU_314	3	0	0	12	14	0	1	2	0	0	0	0	0	0	0	6	0	0	1	0	30	0	0	3	1	0	0	0	0	0	0	0	0	0	0	0	34	0	0	6	0	0	0	0	0	0	0	0	0
OTU_19149	0	0	0	1	0	0	0	0	0	26	0	0	0	0	0	0	0	0	0	0	0	0	0	0	0	0	0	0	0	0	0	0	0	0	0	0	0	0	0	0	0	0	0	0	0	0	0	0	23
OTU_8952	0	0	0	0	0	0	0	0	0	0	0	0	0	0	0	0	0	0	0	0	0	0	0	0	0	0	0	6	0	74	0	0	1	4	0	0	0	1	17	0	21	5	44	24	0	38	7	0	0
OTU_17501	0	0	0	0	0	0	0	0	0	0	0	0	0	0	11	0	0	0	2	0	0	0	0	0	0	0	0	0	0	0	0	2	7	16	0	0	0	0	13	0	6	0	1	0	0	0	0	0	0
OTU_17646	0	0	0	0	0	0	0	0	0	0	0	0	0	2	0	0	0	47	0	0	0	0	0	2	0	90	0	0	0	0	0	0	0	2	0	51	0	0	0	0	0	0	0	0	0	3	0	0	0
OTU_780	0	0	0	2	0	0	0	1	35	76	0	24	0	0	0	0	0	0	0	0	0	2	0	0	0	0	0	0	0	0	0	1	14	0	0	0	0	0	24	0	2	0	0	3	0	0	0	0	0
OTU_12386	6	0	0	0	0	0	0	0	0	0	0	0	0	0	0	0	0	0	0	0	0	0	0	0	0	0	0	0	0	0	0	0	0	0	0	0	0	0	0	0	0	0	0	0	0	0	0	0	0
OTU_25757	0	0	1	0	0	0	0	6	0	0	0	0	0	0	3	0	0	0	0	0	0	0	0	0	0	0	4	0	0	0	0	0	0	0	0	0	0	0	5	0	12	0	0	0	0	0	0	0	0
OTU_21693	0	2	22	1	0	0	0	0	0	1	0	0	1	0	0	0	0	0	0	0	1	0	0	0	5	0	0	0	0	0	0	0	0	6	0	0	0	0	0	1	0	0	0	0	0	11	0	0	0
OTU_1393	0	0	0	0	0	2	0	1	0	0	0	0	0	0	0	0	0	1	0	0	0	1	1	0	0	0	0	0	0	0	0	0	0	0	1	3	8	0	0	0	0	0	0	0	0	0	0	0	0
OTU_297	24	0	0	0	20	1	0	0	0	0	0	0	0	0	0	35	0	0	5	0	0	0	0	0	0	0	0	0	0	0	0	0	0	0	0	0	0	0	0	0	0	0	0	0	0	0	0	0	0
OTU_653	0	0	0	0	0	0	0	2	63	21	71	7	0	17	65	0	0	0	0	0	0	0	0	0	0	0	0	0	0	0	0	0	0	0	0	0	0	0	0	0	0	0	0	0	0	0	0	0	66
OTU_21189	0	0	0	0	0	0	0	0	0	2	0	0	0	0	0	0	0	0	0	0	0	5	0	0	0	0	0	2	0	6	0	2	6	5	0	0	0	8	20	0	12	0	1	0	0	7	7	0	0
OTU_457	0	0	0	0	0	0	0	0	0	0	0	0	0	0	0	0	0	0	0	0	0	5	0	0	0	0	0	17	11	0	0	9	7	3	0	0	0	7	0	0	3	0	0	10	60	5	0	0	0
OTU_4256	0	0	0	0	7	0	0	0	2	77	0	0	0	0	0	0	0	0	0	0	0	0	0	0	0	0	0	0	0	0	0	0	0	0	0	0	0	0	11	0	24	0	0	0	0	0	0	0	0
OTU_26720	0	1	2	0	0	1	0	0	0	0	0	0	0	0	0	0	0	0	0	4	0	0	0	1	0	0	0	0	7	18	0	0	0	0	0	0	0	0	0	0	0	0	0	0	0	0	0	1	0
OTU_320	0	0	0	0	0	22	0	5	0	0	0	0	0	0	0	0	0	102	0	0	0	0	0	6	0	0	0	0	0	0	0	0	6	0	3	81	0	0	0	0	0	0	0	1	0	0	0	0	0
OTU_206	0	0	0	0	18	0	0	0	0	0	0	0	0	0	0	0	0	0	6	0	30	0	0	0	2	0	0	0	0	0	0	0	0	0	10	0	0	0	0	23	0	0	0	0	0	0	0	0	0
OTU_24311	0	0	0	0	0	0	0	0	0	18	0	0	0	0	31	0	0	0	0	35	0	0	0	0	0	0	0	0	11	0	0	1	22	24	0	0	0	7	5	0	0	0	0	12	0	1	8	0	0
OTU_218	0	0	0	0	4	0	0	0	0	0	0	0	0	0	0	38	0	0	0	0	4	0	0	0	88	0	66	0	0	0	0	0	0	0	0	0	0	0	0	0	0	0	0	0	0	0	0	0	0
OTU_25060	0	0	0	0	1	0	0	2	0	0	0	0	0	0	0	0	1	0	0	0	0	0	0	0	0	0	0	0	4	0	0	0	0	0	3	0	0	0	0	0	0	0	0	0	0	0	0	0	0
OTU_877	0	0	0	0	0	0	0	0	0	0	0	52	0	0	0	0	0	0	0	0	0	0	0	0	0	0	0	0	0	0	0	0	0	0	0	0	0	2	0	0	0	0	0	0	0	0	0	0	18
OTU_4570	0	0	0	0	0	0	0	0	0	0	0	0	0	0	0	24	0	0	3	0	0	0	0	0	9	0	0	0	7	0	0	0	0	0	13	0	0	0	0	23	0	0	0	0	0	0	0	0	0
OTU_489	11	0	0	0	0	0	0	0	0	0	0	0	0	0	0	0	0	0	16	0	3	0	9	0	0	0	0	0	0	0	8	0	0	0	0	0	0	0	0	0	0	0	0	0	0	0	0	0	0
OTU_25831	0	0	0	0	31	0	0	0	2	0	0	0	0	0	0	0	0	0	5	0	27	0	0	0	1	0	0	0	0	0	12	0	0	0	6	0	0	0	0	22	0	0	0	0	0	0	0	0	0
OTU_588	0	0	0	0	5	0	0	0	0	1	0	0	0	0	46	0	0	0	0	21	0	0	0	0	38	0	0	0	0	0	0	0	0	0	0	0	0	0	0	0	0	0	0	0	0	0	0	0	0
OTU_844	0	0	0	2	5	2	0	0	0	0	0	0	0	0	0	0	0	13	13	12	2	0	2	11	0	0	0	0	0	0	0	0	0	0	3	35	0	0	0	0	0	0	0	0	0	0	0	0	0
OTU_22322	0	3	10	4	4	0	0	3	0	0	0	0	0	0	0	0	0	0	3	0	0	0	0	1	0	0	0	3	2	0	0	16	14	1	6	0	0	4	20	0	0	0	10	0	0	3	0	0	17
OTU_433	0	0	0	0	0	0	0	0	0	0	0	0	0	0	0	0	0	0	0	0	0	0	0	0	0	0	0	0	0	0	0	0	12	9	0	0	0	12	0	0	1	0	0	5	0	65	0	0	0
OTU_632	0	0	0	0	2	6	0	3	0	0	0	0	0	0	0	0	0	1	1	0	0	0	0	1	2	0	0	0	0	0	0	0	0	0	0	0	0	0	0	0	0	0	0	0	0	0	0	0	0
OTU_368	0	0	0	0	0	0	1	2	0	0	0	0	0	0	0	0	0	16	15	0	0	0	0	2	0	0	0	0	0	0	0	0	0	0	14	21	0	0	11	1	0	0	0	0	0	0	3	0	0
OTU_468	0	13	2	0	0	0	0	0	0	0	0	0	0	0	0	0	0	1	3	5	1	0	53	0	0	0	1	0	0	0	0	0	0	1	11	6	0	0	0	0	0	0	1	0	0	0	0	0	0
OTU_887	0	7	3	0	0	0	2	3	0	0	0	0	0	0	0	0	0	0	1	0	9	0	3	0	1	0	0	0	1	0	0	0	7	0	3	0	7	0	0	8	0	0	2	1	0	0	0	0	6
OTU_491	2	0	1	0	0	0	0	0	0	0	0	0	0	0	0	0	0	0	0	0	0	0	0	0	0	0	1	0	0	0	0	0	0	0	0	0	0	0	0	0	1	0	0	1	0	0	0	0	0
OTU_7498	0	0	1	0	6	0	0	0	0	0	0	0	0	0	0	0	0	0	1	0	0	0	0	0	3	0	22	0	0	0	0	5	0	0	0	0	0	0	1	0	0	19	0	0	0	0	0	0	0
OTU_666	0	0	0	0	0	0	0	5	0	0	0	0	24	0	0	0	0	0	0	0	0	0	0	0	0	18	0	11	0	0	0	0	0	0	0	0	0	0	0	0	0	5	0	0	0	0	0	5	14
OTU_727	0	0	0	0	0	0	0	0	0	15	26	0	54	0	0	0	0	0	0	0	0	0	0	0	0	0	0	0	0	0	0	0	0	0	0	0	0	0	0	0	0	0	0	0	0	0	0	0	0
OTU_10012	0	0	0	0	0	0	0	1	1	0	0	1	0	0	0	0	0	0	0	0	0	0	0	0	0	0	0	3	2	1	0	1	3	0	0	0	0	3	10	0	2	1	0	1	2	0	9	0	0
OTU_422	0	0	0	0	0	0	0	0	0	0	0	0	0	0	0	0	0	0	0	0	0	0	0	0	0	0	6	3	0	23	0	1	12	2	0	0	0	0	0	0	0	5	0	0	0	0	0	0	0
OTU_312	0	0	0	10	0	0	0	0	1	0	0	0	0	0	0	0	0	0	0	0	0	12	0	0	0	0	0	0	0	0	0	0	0	0	0	0	30	0	0	0	0	0	0	0	0	0	0	0	0
OTU_932	0	0	4	0	0	0	2	1	0	0	0	0	9	0	0	0	0	0	0	0	0	0	0	0	6	8	0	5	0	4	0	0	0	5	0	0	0	0	2	0	0	1	0	0	0	0	13	0	0
OTU_445	373	0	0	0	0	0	0	0	0	0	0	0	0	0	0	0	0	0	0	0	0	0	0	0	0	0	0	0	0	0	0	0	0	0	0	0	0	0	0	0	0	0	0	0	0	0	0	0	0
OTU_652	0	0	0	0	0	0	0	0	0	0	0	0	0	0	0	0	0	0	0	0	0	0	0	0	0	0	0	0	0	0	0	0	0	0	0	0	0	0	0	0	0	0	0	0	0	0	0	0	0
OTU_683	0	0	0	0	0	0	0	0	0	0	0	0	0	0	0	0	0	0	0	0	0	0	0	0	0	0	0	0	0	0	0	0	0	0	0	0	0	0	0	0	0	0	0	0	0	0	0	0	0
OTU_486	0	0	1	0	0	0	0	0	0	16	0	0	0	0	0	0	0	2	0	22	0	1	0	9	0	0	12	0	0	0	0	0	0	0	0	10	0	0	0	0	0	22	0	3	0	0	0	0	0
OTU_241	0	0	0	0	0	0	0	0	0	0	0	0	0	0	0	13	0	0	13	0	6	0	0	0	36	0	9	0	0	0	0	0	0	0	9	0	0	0	0	0	0	0	0	0	0	0	0	0	0
OTU_1713	0	0	1	0	0	0	0	0	0	0	0	0	0	0	8	0	0	0	0	0	5	0	0	0	1	0	14	2	7	2	0	2	0	1	0	0	0	0	4	0	4	0	4	10	0	4	0	0	0
OTU_328	42	0	0	0	1	0	0	0	0	0	0	0	0	0	0	0	0	0	0	0	20	0	0	0	0	0	0	0	0	0	0	0	0	0	0	0	0	0	0	0	0	0	0	0	0	0	0	0	0
OTU_29399	0	1	0	29	5	0	0	7	0	0	0	0	0	5	0	0	23	1	1	0	11	0	0	0	4	0	0	0	0	0	1	0	0	2	10	0	28	0	0	0	0	0	0	0	0	0	0	0	0
OTU_17325	0	0	1	2	0	0	0	4	0	0	0	0	0	0	0	1	0	0	1	3	0	0	0	0	1	0	0	1	0	14	0	9	8	0	1	0	20	4	1	0	0	18	0	2	0	0	0	0	0
OTU_643	0	0	0	1	0	0	0	0	0	0	0	0	0	0	0	0	0	0	0	0	0	4	0	0	0	0	0	0	0	0	0	3	0	2	0	0	0	0	0	0	0	0	0	0	0	0	0	0	0
OTU_29583	0	0	0	0	0	0	0	0	0	0	0	0	0	0	0	0	0	0	0	0	0	0	0	0	0	0	0	0	0	0	0	2	21	15	0	0	0	0	6	0	78	8	3	19	0	6	11	0	0
OTU_682	0	0	0	0	0	0	2	0	0	0	0	0	85	0	0	0	0	0	0	0	0	0	0	0	0	0	0	0	0	0	25	0	2	10	0	0	0	5	5	0	0	4	37	16	29	0	0	0	0
OTU_22807	0	0	0	0	0	0	151	0	0	0	0	0	0	0	0	0	0	0	0	0	0	0	0	0	0	0	0	0	0	0	0	0	0	0	0	0	0	0	0	0	0	0	0	0	0	0	0	0	0
OTU_6221	0	47	6	0	0	0	1	0	0	0	0	0	1	0	0	0	31	0	3	0	1	5	4	1	0	0	0	0	0	0	0	0	0	0	3	0	0	0	0	0	0	0	0	0	0	0	0	0	0
OTU_262	0	0	0	0	0	0	0	0	0	0	0	0	0	0	0	0	44	0	1	0	1	0	56	4	0	0	0	0	0	0	0	0	0	0	17	5	0	0	0	9	0	0	0	2	0	0	0	0	0
OTU_17590	0	2	44	0	0	0	0	0	0	0	0	0	0	0	0	0	11	0	0	0	0	0	0	0	0	0	0	0	0	0	0	0	0	0	0	0	0	0	0	0	0	0	0	0	0	0	0	0	0
OTU_831	0	0	0	0	0	0	0	0	0	0	0	0	0	0	0	0	0	0	0	0	0	0	0	0	0	0	0	0	0	0	0	0	0	3	0	0	0	0	0	0	0	0	0	0	0	0	5	0	0
OTU_2201	0	0	0	0	0	0	0	0	0	0	0	0	0	0	0	0	0	0	0	0	0	0	0	0	0	0	0	0	0	0	0	0	0	0	0	0	0	0	0	0	0	0	0	0	0	0	0	0	0
OTU_24672	0	0	5	0	0	0	0	3	3	5	0	0	0	1	0	0	0	1	4	0	1	0	0	0	0	3	0	0	0	1	0	0	12	7	3	1	0	2	0	0	0	1	4	0	18	1	2	0	0
OTU_318	0	0	4	0	3	0	0	0	0	13	0	0	0	1	4	31	0	0	5	0	0	0	0	0	19	0	0	1	4	0	0	0	0	0	3	0	0	0	1	23	0	7	0	0	0	0	0	1	0
OTU_1037	0	0	0	38	0	0	0	0	0	0	0	0	0	0	0	0	0	0	0	0	0	0	0	0	0	0	0	0	0	0	0	0	0	0	0	0	1	0	0	0	0	0	0	0	0	0	0	0	0
OTU_24769	0	0	0	0	0	0	0	0	114	28	0	0	0	0	0	0	0	0	0	0	0	0	0	0	0	0	0	0	0	0	0	5	0	5	0	0	0	0	0	0	0	0	0	0	0	0	0	0	0
OTU_443	1	3	1	2	0	0	0	3	0	0	0	0	0	0	0	0	0	2	0	0	0	0	0	5	0	0	0	0	0	0	17	0	0	0	0	0	4	0	0	0	0	0	0	0	0	0	0	0	0
OTU_527	0	0	0	0	0	0	0	0	0	0	0	61	0	0	0	0	0	0	0	0	0	0	0	0	0	0	0	0	0	2	23	17	0	18	0	0	0	1	10	0	0	0	0	14	0	20	50	0	0
OTU_21842	0	0	0	0	0	0	0	1	0	0	0	0	0	6	0	0	0	0	0	28	0	0	0	0	0	0	0	0	1	0	0	0	18	14	0	0	0	0	0	0	0	13	0	2	0	0	1	0	0
OTU_517	0	0	0	0	0	0	0	0	0	0	0	0	0	0	0	0	0	0	0	0	0	0	0	0	0	0	0	0	0	0	0	0	0	0	0	0	0	0	0	0	0	0	0	0	0	0	0	0	0
OTU_12792	0	6	0	0	0	0	0	0	0	18	0	0	0	0	0	0	0	0	0	1	0	3	0	0	0	0	0	2	3	104	0	7	0	16	0	0	0	2	12	0	0	0	15	1	1	0	14	0	0
OTU_2323	0	5	6	12	0	0	0	5	0	0	0	0	0	0	0	0	0	2	1	14	0	1	0	0	0	0	0	0	0	0	0	0	13	6	0	1	30	0	0	0	0	0	0	0	0	0	0	0	0
OTU_529	0	0	0	0	0	0	0	0	0	0	0	0	0	0	0	0	0	0	0	0	0	0	0	0	0	0	0	0	1	0	0	0	0	0	0	0	0	0	0	0	0	0	0	1	0	0	0	0	0
OTU_27964	0	0	1	0	8	0	0	0	0	0	0	33	0	0	0	4	0	0	11	0	0	0	0	0	22	0	0	0	0	0	0	0	0	0	0	0	0	0	0	18	0	0	0	0	0	0	0	0	0
OTU_28599	0	0	0	6	0	0	0	0	0	0	10	6	2	0	0	0	0	0	0	0	0	0	0	0	4	8	0	1	0	6	1	0	10	12	0	0	0	10	5	0	4	3	2	26	1	2	12	0	9
OTU_14370	0	0	0	0	0	0	160	0	0	0	0	0	0	0	0	0	0	2	0	0	0	0	0	0	0	0	0	0	0	0	0	0	0	0	0	0	0	0	0	0	0	0	0	0	0	0	0	0	0
OTU_482	0	8	1	0	1	30	0	19	0	0	0	0	0	0	0	0	0	0	0	16	0	0	0	2	0	0	0	0	0	0	0	0	0	0	1	0	0	0	0	2	0	0	0	1	0	0	0	0	5
OTU_3585	0	0	4	1	0	0	0	0	0	0	0	0	0	0	0	0	0	0	0	9	0	0	0	0	0	0	0	0	0	0	0	8	0	7	0	1	0	0	24	1	0	0	0	0	0	4	0	0	0
OTU_11649	0	25	7	0	0	0	0	0	0	0	0	0	0	0	0	2	14	0	3	0	2	0	1	0	0	0	0	0	0	0	1	0	0	0	0	1	0	0	0	0	0	0	0	0	0	0	0	0	0
OTU_460	0	0	0	0	0	0	0	0	0	0	0	0	0	0	0	0	0	0	0	0	0	0	0	0	0	0	0	0	0	0	0	0	0	0	0	0	0	0	0	0	0	0	0	0	0	0	0	0	0
OTU_660	0	0	0	0	0	0	0	0	0	0	0	0	0	0	0	0	0	0	0	0	0	0	0	0	0	0	0	0	0	30	13	5	0	1	0	0	0	0	7	0	14	20	32	12	5	21	26	0	0
OTU_12100	0	0	0	12	0	0	0	5	20	0	0	0	0	0	0	0	0	0	0	0	0	0	0	0	0	16	0	0	0	28	0	0	32	17	0	0	0	7	20	0	0	6	0	0	9	0	5	0	0
OTU_772	0	0	0	5	0	1	0	2	0	0	0	0	0	0	0	0	0	0	0	0	0	0	0	0	0	0	0	0	0	0	0	0	13	2	0	0	0	0	0	0	18	0	0	0	0	0	2	53	0
OTU_3654	0	0	0	0	0	0	0	0	6	0	0	0	0	32	0	0	0	0	0	0	0	0	0	0	0	0	0	0	0	0	0	0	0	3	0	0	0	0	0	0	2	4	0	0	0	0	0	0	0
OTU_28524	0	0	0	0	0	0	0	0	0	0	0	0	0	0	0	0	0	0	0	0	0	0	0	0	0	0	39	16	18	0	0	0	0	0	0	0	0	1	5	0	0	0	0	0	0	0	0	4	0
OTU_1434	0	0	0	3	0	0	0	0	0	0	0	0	0	0	0	0	0	0	0	0	0	0	0	0	0	0	0	0	0	0	0	0	0	0	0	0	0	0	0	0	0	0	0	0	0	0	0	0	13
OTU_714	0	4	3	0	0	0	0	0	0	0	0	0	0	0	0	0	50	0	0	0	0	0	10	0	0	0	0	0	0	0	0	0	0	0	0	1	0	0	5	0	0	0	0	0	0	0	1	0	0
OTU_24238	0	0	0	0	6	0	0	0	0	0	0	0	0	0	0	0	24	3	0	0	1	0	6	0	0	0	0	0	0	0	0	0	10	13	4	3	0	2	10	0	0	0	0	0	0	4	43	0	0
OTU_520	0	6	0	2	0	0	0	2	0	0	0	0	0	10	0	0	0	0	0	0	0	10	2	0	0	0	0	0	0	0	0	0	0	0	0	0	0	0	0	0	0	0	0	0	0	0	0	0	0
OTU_236	0	0	0	2	3	9	0	1	0	0	0	0	0	0	0	6	0	4	29	0	11	0	0	25	0	0	15	0	0	0	0	0	0	0	11	7	0	0	0	12	0	0	0	0	0	0	0	0	0
OTU_26230	0	0	1	0	0	0	0	1	0	0	0	0	0	0	0	0	0	0	12	0	0	0	0	0	0	0	0	0	0	0	0	6	0	0	0	0	0	0	0	0	0	0	0	0	0	0	0	0	0
OTU_10978	0	0	0	0	0	68	0	0	0	0	0	0	0	0	0	0	0	136	0	0	0	0	0	3	0	0	0	0	0	0	0	0	0	0	0	71	0	0	0	14	0	0	3	0	0	0	0	0	0
OTU_302	0	1	1	0	0	9	0	2	0	0	0	0	0	0	0	0	0	19	22	0	0	0	0	6	1	0	0	0	0	0	0	0	0	3	11	14	0	0	0	0	0	0	0	0	0	0	0	0	0
OTU_3975	0	0	0	0	0	0	0	0	0	0	0	0	0	0	0	0	0	0	0	0	0	0	0	0	0	0	0	0	0	0	0	0	0	0	0	0	0	0	0	0	0	0	0	0	0	0	0	0	0
OTU_646	0	1	9	0	0	0	0	14	0	0	0	0	0	0	0	0	0	0	5	0	0	0	0	1	1	0	0	0	0	18	1	0	0	0	0	0	4	0	0	0	0	0	0	0	0	0	0	0	0
OTU_560	0	12	17	0	0	0	0	4	1	2	0	0	0	0	0	0	0	0	0	0	0	0	0	0	0	0	0	0	0	1	0	0	1	7	0	0	0	8	20	0	0	13	0	4	0	0	32	0	1
OTU_1472	0	0	0	0	1	5	0	0	0	0	0	8	0	0	0	0	0	11	2	0	0	0	0	44	0	0	5	0	0	0	0	0	0	0	13	10	0	0	0	0	0	0	0	0	0	0	0	0	6
OTU_254	0	0	0	0	4	0	0	0	0	0	0	0	0	0	0	39	0	0	15	0	0	0	0	0	13	0	0	0	0	0	0	0	0	0	6	0	4	0	0	0	0	0	0	0	0	0	0	0	0
OTU_26887	7	1	0	13	0	2	0	0	0	0	0	0	0	0	0	0	0	3	0	0	0	0	0	0	0	0	1	0	0	0	0	0	0	0	0	0	0	0	0	0	0	0	0	0	0	0	0	0	0
OTU_18510	0	0	0	0	1	0	2	0	5	1	1	5	7	8	9	0	0	0	0	1	0	0	0	0	0	5	0	0	0	4	2	0	1	0	0	0	0	3	2	0	2	2	0	1	3	0	2	0	2
OTU_908	0	0	0	0	0	0	0	1	0	0	0	0	0	0	39	0	0	0	0	0	0	0	0	0	0	0	0	15	1	0	0	0	9	0	0	0	0	0	0	0	0	0	0	0	0	0	0	0	2
OTU_456	0	0	0	0	8	2	0	2	0	0	0	0	0	0	0	0	42	22	1	0	7	0	3	25	0	0	0	0	0	0	0	0	0	0	3	17	0	0	0	0	0	0	0	0	0	0	0	0	0
OTU_483	277	0	0	0	0	0	0	0	0	0	0	0	0	0	0	0	0	0	0	0	0	0	0	0	0	0	0	0	0	0	14	0	0	0	0	0	0	0	0	0	0	0	0	0	0	0	0	0	0
OTU_223	0	2	1	0	3	0	0	0	0	0	0	0	0	0	0	14	0	0	12	0	2	0	0	0	8	0	0	0	0	0	0	0	0	0	4	0	0	0	0	0	0	0	0	0	0	0	0	0	0
OTU_298	0	3	0	0	2	0	0	1	0	0	0	0	0	0	0	2	29	6	14	0	4	0	7	6	0	0	11	0	0	0	0	12	0	0	6	1	0	0	11	0	2	0	10	0	0	0	2	0	0
OTU_18485	0	0	0	0	0	1	0	0	0	0	0	0	0	0	0	0	0	4	0	0	1	0	0	1	0	0	0	0	0	0	0	0	0	0	7	5	0	0	0	0	0	0	0	0	0	0	0	0	0
OTU_508	96	0	0	0	1	0	0	0	0	0	0	0	0	0	0	0	0	0	0	0	0	0	0	0	0	0	0	0	1	0	0	0	0	0	0	0	0	0	0	0	0	0	0	0	0	0	0	0	0
OTU_28773	0	0	0	0	0	0	0	0	0	3	0	0	0	0	0	0	0	0	0	0	0	0	0	0	0	1	0	0	0	0	0	0	0	3	0	0	0	0	8	0	0	2	0	3	0	0	0	0	0
OTU_1170	0	0	0	0	0	0	0	0	0	0	0	0	0	0	0	0	0	0	2	3	0	4	0	2	0	0	0	0	0	0	0	0	17	11	0	0	0	0	0	0	0	0	0	0	0	0	0	0	0
OTU_14332	0	1	2	0	0	0	0	0	0	0	0	0	0	0	0	0	0	0	0	19	0	0	0	0	0	0	0	10	17	0	0	1	25	12	0	0	0	8	8	0	7	37	8	12	0	13	4	0	0
OTU_2113	0	0	0	0	0	0	0	0	0	19	0	0	1	0	0	0	0	0	0	0	0	0	0	0	0	0	0	0	0	0	0	0	0	1	0	0	0	0	0	0	6	11	14	1	0	0	0	0	4
OTU_6423	0	0	0	0	0	0	0	0	0	0	0	0	0	0	0	0	0	0	0	0	0	26	0	0	0	0	0	0	0	0	0	0	0	0	0	0	0	0	0	0	0	0	0	0	0	0	0	0	0
OTU_24399	0	0	0	0	5	0	0	0	0	0	0	0	0	0	0	19	0	0	0	0	0	0	1	0	24	0	0	0	0	0	0	0	0	0	2	0	0	0	0	6	0	0	0	0	0	0	0	0	0
OTU_461	5	0	0	0	2	0	0	4	161	0	0	0	0	0	0	0	0	0	0	0	6	0	0	0	2	0	0	0	0	0	0	0	0	0	0	0	0	0	0	0	0	0	0	0	0	0	9	0	0
OTU_17051	0	0	0	0	0	8	0	0	0	0	0	0	0	0	0	0	0	14	0	0	0	0	0	7	0	0	15	0	0	0	0	0	0	0	0	18	0	0	0	0	0	0	0	1	0	0	0	0	0
OTU_11343	0	0	0	0	0	0	0	0	0	15	0	0	0	0	0	0	0	0	0	18	0	0	0	0	0	0	0	12	0	0	18	5	1	8	0	0	0	10	5	0	0	0	0	4	3	4	16	0	6
OTU_309	0	0	0	0	2	0	0	0	0	0	0	0	0	0	0	0	6	0	5	0	35	0	2	0	0	0	0	0	0	0	0	0	0	0	7	0	0	0	0	0	0	0	0	0	0	0	0	0	0
OTU_26342	0	0	1	0	0	0	0	0	0	0	0	0	0	0	0	0	0	0	5	0	0	0	0	0	0	0	0	0	0	0	0	0	0	0	0	0	0	0	0	0	0	0	0	0	0	0	0	0	0
OTU_615	5	3	0	0	5	20	0	5	0	0	0	0	1	1	0	0	21	17	1	0	6	0	17	2	0	0	0	0	0	0	0	0	0	0	12	20	4	0	0	0	0	0	0	0	0	0	0	0	0
OTU_260	0	0	0	0	52	0	0	0	0	0	0	0	0	0	0	0	0	0	7	0	5	0	5	0	0	0	0	0	0	0	0	0	0	0	5	0	0	0	0	68	0	0	0	0	0	0	0	0	0
OTU_869	0	0	0	0	0	0	0	0	0	0	0	0	0	0	0	0	0	0	0	0	0	0	0	0	0	0	0	0	0	0	0	0	0	0	0	0	0	0	0	0	0	10	0	0	0	0	0	0	0
OTU_1050	0	0	0	0	0	0	0	0	0	0	0	0	0	0	0	0	0	0	0	0	0	0	0	0	0	0	0	0	0	0	0	0	0	0	0	0	0	0	0	0	0	0	0	0	0	0	0	0	0
OTU_311	0	1	0	0	0	0	0	0	0	0	0	0	0	0	0	1	13	12	4	1	5	0	114	2	0	0	1	0	0	0	4	0	0	0	2	12	0	0	0	4	0	0	0	0	0	0	0	0	0
OTU_4742	0	0	0	0	0	0	0	0	0	0	0	0	0	0	0	0	0	0	0	0	0	0	0	0	0	0	0	3	21	0	0	7	5	10	0	0	0	0	0	0	0	0	0	0	0	0	0	0	26
OTU_711	0	0	0	0	0	0	0	2	53	0	0	0	0	0	0	0	0	0	0	3	0	0	0	0	0	0	0	0	7	0	0	0	0	7	0	0	0	0	0	0	0	0	0	0	0	0	0	0	0
OTU_13535	0	5	2	0	1	0	0	0	1	1	4	5	3	6	8	12	2	4	2	2	0	0	0	24	2	0	0	2	2	2	0	1	1	0	6	6	0	0	0	3	0	2	0	0	1	0	0	0	0
OTU_550	0	0	0	0	0	0	0	0	0	0	0	0	0	0	0	0	0	0	0	0	0	0	0	0	0	0	0	0	0	0	0	0	0	0	0	0	0	0	0	0	0	0	0	0	0	0	0	0	0
OTU_4514	0	0	0	0	0	0	0	0	0	0	0	8	0	0	1	0	0	0	0	0	0	0	0	0	0	0	0	13	2	0	9	0	8	20	0	0	0	7	0	0	1	6	13	2	0	0	32	3	0
OTU_28392	1	0	1	15	5	17	0	1	0	0	0	0	0	0	0	2	0	1	2	0	1	0	0	7	1	0	0	0	0	0	0	0	0	0	10	2	2	0	0	0	0	0	0	1	0	0	0	0	0
OTU_1154	0	0	0	0	0	0	0	0	0	0	0	0	0	0	0	0	0	0	0	21	0	0	0	0	0	0	0	0	0	0	0	0	0	0	0	0	0	0	0	0	0	0	0	0	0	0	0	1	0
OTU_23538	0	0	0	0	0	0	0	0	0	0	0	0	0	0	0	0	0	0	0	0	0	0	0	0	0	0	0	0	0	0	0	0	0	0	0	0	0	0	0	0	0	0	0	0	0	0	0	0	31
OTU_710	1	2	2	0	0	0	0	0	0	0	0	0	0	0	0	0	0	0	0	0	0	0	0	0	0	0	0	3	0	0	0	2	0	13	0	0	0	4	0	0	0	0	49	11	2	21	6	0	0
OTU_266	0	0	0	0	21	0	0	0	0	0	0	0	0	0	0	5	0	0	0	0	47	0	0	0	5	0	0	0	0	0	0	0	0	0	0	0	0	0	0	27	0	0	0	0	0	0	0	0	0
OTU_1013	0	0	1	0	0	0	0	0	0	0	0	0	3	0	0	0	0	0	0	0	0	0	0	0	0	0	0	0	0	5	0	0	13	1	2	0	0	1	0	0	0	0	26	5	5	24	1	8	0
OTU_14813	0	24	3	0	0	1	1	0	0	0	0	0	0	0	0	0	0	1	1	0	3	4	0	1	0	0	0	0	0	1	0	0	0	1	2	0	0	0	0	0	0	0	0	0	0	0	5	0	0
OTU_183	0	0	0	0	1	0	0	0	0	0	0	0	0	0	0	11	0	0	1	0	0	0	0	0	90	0	0	0	0	0	0	0	0	0	2	0	0	0	0	0	0	0	0	0	0	0	0	0	0
OTU_26469	1	0	0	16	0	1	0	8	0	0	0	0	0	0	0	9	0	0	5	1	1	0	0	1	4	0	0	0	1	0	1	0	0	0	0	0	24	0	0	4	0	1	0	0	0	16	0	0	0
OTU_680	0	0	0	37	0	0	0	0	0	0	0	0	0	0	4	0	0	1	0	0	0	4	0	2	1	0	0	0	0	0	0	1	0	0	0	0	11	0	1	0	0	0	0	0	0	1	0	0	0
OTU_271	0	2	0	0	0	0	0	0	0	0	0	0	0	0	0	40	0	0	0	1	5	0	0	0	13	0	0	0	0	0	0	0	0	0	0	1	0	0	0	0	0	0	0	0	0	0	0	0	0
OTU_349	0	0	0	0	0	0	0	0	0	0	0	0	0	133	0	0	0	0	0	0	0	0	0	0	0	0	0	0	0	0	0	0	0	0	0	0	0	0	0	0	0	5	0	2	0	22	8	0	0
OTU_304	0	21	21	0	6	5	0	0	0	0	0	0	0	0	0	0	0	13	0	0	0	0	0	13	0	0	0	0	0	0	0	0	0	0	0	5	0	0	0	0	0	0	0	0	0	0	0	0	0
OTU_344	0	0	0	2	6	1	0	4	0	24	0	0	0	0	0	24	0	42	5	0	1	0	11	11	0	0	0	0	0	0	0	0	0	0	0	66	2	0	0	0	0	0	0	0	0	0	0	0	0
OTU_270	0	0	0	0	1	0	0	0	0	0	0	0	0	0	0	0	0	0	0	0	0	105	0	0	0	0	0	0	0	0	0	0	0	0	0	0	0	0	0	0	0	0	0	0	0	0	0	0	0
OTU_24879	0	0	0	0	0	0	0	0	0	0	82	0	0	0	53	0	0	0	0	11	0	0	0	0	2	29	0	0	0	0	14	0	0	0	0	0	0	0	5	0	0	0	0	0	0	0	0	0	0
OTU_638	0	0	0	0	0	0	0	0	0	0	0	39	0	0	0	0	0	0	0	0	0	0	0	0	0	0	0	0	0	0	0	0	0	0	0	0	0	0	0	0	0	0	0	0	0	0	0	0	0
OTU_295	0	0	0	9	4	63	0	0	0	0	0	0	0	0	0	0	0	30	0	0	0	0	0	17	0	0	4	0	0	0	0	0	0	0	15	28	1	0	1	0	0	0	0	0	0	0	0	0	0
OTU_25997	0	44	0	0	0	0	0	0	0	0	0	0	0	0	0	0	0	0	0	0	1	0	4	0	0	0	1	0	0	3	0	0	0	0	0	0	0	0	19	0	0	0	0	4	0	9	0	0	13
OTU_3954	0	0	5	0	7	0	1	0	37	0	0	0	0	0	0	0	0	0	0	0	0	0	0	0	0	0	1	0	0	0	0	3	0	0	0	0	0	0	8	0	3	0	0	0	0	0	0	0	0
OTU_1288	3	0	0	0	0	12	0	0	0	0	0	0	0	0	47	0	2	40	3	0	4	0	0	8	0	0	0	0	0	0	0	0	0	0	5	45	0	0	0	6	0	0	0	0	0	0	0	0	0
OTU_1592	0	1	1	0	0	0	0	0	0	0	0	0	0	0	0	0	0	0	0	0	0	0	0	0	0	0	0	5	0	0	0	0	0	0	1	0	0	0	0	0	0	0	0	0	0	0	0	0	0
OTU_628	4	1	4	0	0	8	0	5	0	0	0	0	0	0	0	0	0	0	0	0	0	0	0	0	0	0	0	0	0	0	0	0	0	0	0	0	16	0	0	0	0	0	0	0	0	0	0	0	0
OTU_1124	0	0	0	0	0	0	0	2	0	0	0	0	0	0	0	0	0	0	0	0	0	0	0	0	0	0	0	0	0	0	0	0	0	0	0	0	0	0	0	0	0	0	0	0	0	0	0	0	0
OTU_533	0	0	0	0	0	0	0	5	0	0	0	0	0	0	0	0	0	0	0	0	0	0	1	0	0	0	0	0	0	0	0	0	0	0	0	0	0	0	0	0	0	0	0	0	0	0	0	0	0
OTU_28606	29	2	3	0	0	0	1	0	0	0	0	0	0	0	0	0	0	0	0	13	3	26	8	0	0	0	5	0	0	0	0	0	0	0	3	0	7	0	0	0	0	0	0	0	0	0	0	0	0
OTU_6290	0	7	0	1	1	1	3	0	0	0	0	0	0	0	0	16	0	2	0	0	0	1	1	14	2	0	0	0	0	0	0	0	0	0	12	12	0	0	0	3	0	0	0	0	0	0	0	0	0
OTU_23054	0	0	0	0	0	0	0	2	0	0	0	0	0	0	1	0	0	0	0	0	0	0	0	0	1	0	0	0	0	1	0	0	0	0	0	0	0	0	0	0	1	0	0	0	0	1	1	1	0
OTU_558	0	0	0	10	0	0	2	2	0	0	0	0	0	0	0	20	0	0	1	0	0	0	0	0	0	0	0	1	0	0	32	0	1	1	1	0	35	0	1	0	1	0	0	0	0	0	0	0	0
OTU_936	2	0	1	0	0	0	0	0	0	0	0	0	0	0	0	0	0	0	0	0	0	0	0	0	0	0	0	0	0	0	0	0	0	0	2	0	0	0	0	0	0	0	0	0	0	0	0	0	0
OTU_810	0	0	0	1	0	2	0	0	0	0	0	0	0	0	0	0	0	0	0	0	0	0	0	2	0	0	0	0	0	0	0	0	0	0	0	2	0	0	0	31	0	0	0	0	0	0	0	0	0
OTU_10003	6	0	0	0	0	0	0	0	0	0	0	0	0	0	0	0	0	0	0	0	14	0	0	0	0	0	0	0	0	0	0	0	0	0	0	0	0	0	0	0	0	0	0	0	0	0	0	0	0
OTU_990	0	0	0	0	0	0	0	10	0	0	6	0	0	95	0	0	0	0	0	0	0	0	0	0	0	0	0	0	0	0	0	0	0	0	0	0	0	0	0	0	0	0	0	1	0	0	0	0	28
OTU_373	0	0	1	3	0	0	0	0	0	0	0	0	0	0	0	18	0	0	12	0	0	0	0	0	1	0	0	0	0	0	0	0	0	0	5	0	0	0	0	0	0	0	0	0	0	0	0	0	0
OTU_623	0	0	1	0	0	0	0	0	3	0	0	0	0	0	0	28	0	0	5	0	1	0	0	0	7	0	0	0	0	27	21	10	0	7	1	0	0	4	1	2	0	0	2	1	3	2	13	0	0
OTU_586	0	0	0	0	0	0	0	0	15	5	0	6	14	15	5	0	0	0	0	3	0	0	0	0	0	9	0	0	0	34	0	6	4	0	0	0	1	0	1	0	8	0	0	0	11	1	1	9	0
OTU_16272	0	12	6	0	10	2	0	0	0	0	0	0	0	0	0	0	19	6	12	0	12	0	4	2	1	0	0	0	0	0	0	0	0	0	6	2	0	0	0	0	0	0	0	0	0	0	0	0	0
OTU_736	0	0	1	1	0	3	0	6	0	0	0	0	0	0	0	0	0	19	0	0	0	0	11	10	0	0	0	0	0	0	0	0	5	1	0	10	17	0	0	0	0	0	41	0	0	0	0	0	0
OTU_22890	0	0	0	0	0	0	0	0	0	0	0	0	0	0	0	0	0	0	0	0	0	0	0	0	0	0	0	0	2	0	0	0	0	0	0	0	0	0	0	0	0	0	0	0	0	0	0	0	0
OTU_29386	0	2	0	0	0	0	0	0	0	0	0	0	0	0	0	0	0	0	0	8	0	0	0	1	0	0	0	0	0	0	0	0	0	0	0	0	0	0	0	0	0	0	0	0	0	0	0	14	0
OTU_19201	0	0	1	0	0	0	0	3	0	0	0	0	0	0	0	0	0	0	0	0	0	0	0	0	0	75	0	0	4	0	11	12	0	8	0	0	0	0	3	0	0	0	0	0	0	0	17	0	0
OTU_28557	0	0	0	0	0	0	0	0	0	0	0	65	0	0	0	0	0	0	0	0	0	0	0	0	0	0	0	0	0	0	0	0	0	0	0	0	0	0	0	0	0	0	0	0	0	0	0	0	0
OTU_16403	0	0	0	0	0	0	4	2	0	0	0	0	0	0	0	0	0	0	0	0	0	0	0	3	0	0	2	0	0	0	15	0	0	0	0	0	40	7	0	0	0	0	0	3	2	0	0	0	0
OTU_215	0	0	1	0	0	0	5	0	0	0	0	0	0	0	0	0	0	0	5	0	0	0	0	0	0	0	1	0	0	0	0	0	0	0	2	0	0	0	0	0	0	0	0	0	0	0	0	0	0
OTU_992	0	0	0	0	0	0	0	0	0	0	0	0	0	0	0	0	0	0	0	0	0	0	0	0	0	0	0	0	0	0	0	0	0	0	0	0	0	0	0	0	0	0	0	0	0	0	0	0	44
OTU_296	0	1	0	0	0	0	0	0	0	0	0	0	0	0	0	0	62	7	5	0	0	0	104	1	0	0	0	0	0	0	0	0	0	0	2	5	0	0	0	0	0	0	0	0	0	0	0	0	0
OTU_567	0	0	0	0	0	0	0	0	0	0	0	0	0	0	0	0	0	0	0	0	0	0	0	0	0	0	0	0	0	0	0	0	0	0	0	0	0	0	0	0	0	0	0	0	0	0	0	0	40
OTU_540	0	0	0	0	0	1	0	0	0	0	0	0	0	0	0	0	0	43	0	0	0	0	0	16	0	0	0	0	0	0	0	0	0	0	86	37	0	0	0	0	0	0	0	0	0	0	0	0	0
OTU_24794	0	0	0	0	0	5	0	8	0	0	0	0	0	0	0	0	0	1	0	0	0	0	0	4	0	0	14	0	0	0	7	0	0	0	0	5	0	0	0	0	0	0	0	0	0	0	2	0	0
OTU_362	3	16	0	0	0	0	0	3	0	34	0	0	0	0	0	0	113	0	0	0	0	0	37	0	0	0	0	0	0	0	0	0	0	0	0	0	0	0	0	0	0	0	0	0	0	0	0	0	0
OTU_24515	2	16	0	0	4	17	0	0	0	0	0	0	0	0	0	0	0	6	12	0	0	0	0	3	0	0	0	0	0	0	0	0	0	1	9	6	0	0	0	3	0	0	0	0	0	0	0	0	0
OTU_20472	0	0	0	0	0	0	2	0	0	0	0	0	0	0	0	0	0	0	0	8	0	0	0	0	0	10	0	0	0	0	0	15	0	2	0	0	0	2	10	0	3	12	0	10	9	1	3	0	0
OTU_788	0	1	0	0	0	0	0	0	0	0	0	0	0	0	0	0	0	0	2	0	0	0	0	0	0	0	0	0	0	0	0	0	0	0	0	0	0	0	0	0	0	0	0	0	0	0	0	0	0
OTU_21577	0	0	0	16	0	0	0	0	0	5	0	0	0	0	0	0	0	0	0	0	0	0	0	0	0	0	0	0	0	0	2	6	0	0	0	0	0	0	0	0	0	3	0	0	0	0	0	0	0
OTU_15346	3	0	0	13	0	0	0	1	0	23	0	0	0	0	0	0	0	0	0	0	0	0	0	0	3	0	0	0	0	0	0	0	0	0	0	0	0	0	0	0	0	0	0	0	0	0	0	0	0
OTU_777	0	0	0	0	0	3	0	0	0	0	0	0	0	0	0	0	0	35	6	0	8	0	0	31	0	0	0	0	0	0	0	0	0	0	0	35	0	0	0	0	0	0	0	0	0	0	0	0	0
OTU_300	0	0	1	0	1	0	0	0	0	0	17	0	0	0	0	3	0	21	1	1	4	0	3	29	0	0	0	0	0	0	0	1	0	1	10	36	0	0	0	0	0	0	0	0	0	0	0	0	0
OTU_1122	34	0	0	0	0	0	0	0	0	0	0	0	0	0	0	0	0	0	0	0	2	0	0	0	0	0	0	0	0	0	10	0	0	0	0	0	0	0	0	0	0	0	0	0	0	0	0	0	0
OTU_5995	0	0	0	0	0	0	0	8	0	0	0	0	0	0	0	0	0	8	1	19	0	0	0	2	0	0	0	0	12	12	0	4	11	5	6	10	0	0	6	0	0	10	16	1	0	0	0	0	0
OTU_476	1	1	3	1	0	18	0	6	0	0	0	0	0	0	0	0	0	2	1	0	2	0	0	2	1	0	0	0	0	0	0	0	0	0	38	2	0	0	0	10	0	0	0	0	0	0	0	0	0
OTU_1041	0	0	0	0	0	0	0	0	0	0	0	0	0	0	22	8	0	0	3	0	1	0	0	0	4	0	0	0	0	0	1	0	0	0	0	0	0	0	0	0	0	0	3	0	0	0	0	49	0
OTU_621	0	0	1	0	0	0	0	0	0	0	0	0	0	0	0	0	0	0	0	0	0	0	0	0	0	0	0	0	0	53	0	10	26	2	0	0	0	2	0	0	30	12	30	17	18	6	15	0	0
OTU_21557	10	3	0	23	0	1	3	1	0	0	0	0	0	0	0	0	0	0	0	0	0	0	0	0	0	0	3	0	0	0	0	0	0	0	0	0	0	0	0	0	0	0	0	0	0	0	0	0	0
OTU_284	0	0	0	0	1	0	0	0	0	0	0	0	0	0	0	10	0	0	3	0	1	0	2	0	54	0	0	0	0	0	0	0	0	0	2	0	0	0	0	0	0	0	0	0	0	0	0	0	0
OTU_918	0	0	0	0	0	0	0	4	0	0	0	0	0	0	0	0	0	0	0	9	0	2	0	0	0	0	0	1	0	11	0	0	0	0	0	0	0	0	0	0	0	3	0	0	0	0	0	144	0
OTU_608	0	2	0	0	0	0	0	2	0	0	0	0	0	0	0	0	1	0	0	19	0	0	12	0	0	0	0	1	0	0	4	0	0	2	4	0	0	0	0	0	0	0	0	0	0	0	0	0	0
OTU_11422	0	1	0	0	3	0	0	0	0	0	0	0	0	0	0	3	0	0	9	0	3	0	2	0	3	0	0	1	0	0	0	0	0	14	37	0	0	0	0	0	0	2	5	0	16	0	42	0	0
OTU_23168	0	0	0	46	0	0	0	0	0	0	0	0	0	0	0	0	0	0	0	0	0	0	0	1	0	0	0	0	0	0	0	0	0	0	0	0	0	0	0	0	0	0	0	0	0	0	0	0	0
OTU_369	0	0	0	0	0	33	0	0	0	0	0	0	0	0	0	0	0	3	6	0	8	0	0	12	0	0	1	0	0	0	0	0	0	0	2	2	0	0	0	2	0	0	0	0	0	0	0	0	0
OTU_821	0	1	0	0	0	0	0	0	0	0	0	0	0	0	0	0	0	0	0	0	0	0	0	0	0	0	0	0	0	1	0	0	0	0	0	0	0	0	0	0	0	0	0	0	0	0	0	0	0
OTU_1260	0	0	0	0	0	0	0	0	0	0	0	0	0	0	0	33	0	0	0	0	7	0	0	0	9	0	0	0	0	0	0	0	0	0	3	0	0	0	0	0	0	0	0	0	0	0	0	0	28
OTU_718	1	14	34	0	0	0	0	0	0	0	0	0	0	5	0	0	0	0	0	0	0	0	0	0	0	0	0	0	1	0	0	0	0	0	0	0	0	0	0	0	0	0	0	0	0	0	0	0	0
OTU_557	1	1	1	6	0	0	0	2	0	0	4	0	0	0	0	0	0	0	3	64	0	0	0	0	0	0	3	0	0	0	0	11	8	2	7	0	0	1	0	0	0	0	0	2	0	0	0	0	0
OTU_13999	0	0	0	0	0	0	0	0	0	0	0	0	0	0	0	0	0	0	0	0	0	0	0	0	0	0	0	0	0	0	0	0	0	0	0	0	0	0	0	0	0	0	0	0	0	0	0	0	0
OTU_700	0	0	0	0	0	0	0	0	0	0	0	0	0	0	0	0	0	0	0	0	0	0	0	0	0	46	0	0	0	0	0	0	0	0	0	0	0	0	0	0	0	0	0	0	0	0	0	0	0
OTU_510	1	0	1	0	12	68	0	4	0	0	0	0	0	0	0	0	0	14	0	0	0	0	0	27	0	0	0	0	0	0	0	0	0	0	1	16	6	0	0	0	0	0	0	0	0	0	0	0	0
OTU_192	0	0	0	0	0	0	0	0	0	0	0	0	0	0	0	0	0	0	0	0	0	0	0	0	0	0	0	0	0	0	0	0	0	0	0	0	0	0	0	0	0	0	0	0	0	0	0	0	0
OTU_872	0	0	0	0	0	0	0	0	0	0	0	0	0	0	0	0	0	0	0	0	0	0	0	0	0	0	0	0	0	0	0	0	0	0	0	0	0	0	0	0	0	0	0	0	0	0	0	0	0
OTU_393	0	0	0	0	0	0	0	0	0	0	0	0	0	0	0	0	0	0	0	0	0	12	0	0	0	0	0	0	0	0	0	0	0	0	0	0	0	0	0	0	0	0	0	0	0	0	0	0	0
OTU_355	0	0	0	0	0	0	0	0	0	0	0	0	0	0	0	0	0	0	0	0	0	3	0	0	0	0	0	0	0	0	0	0	0	0	0	0	0	0	0	0	0	0	0	0	0	0	0	0	0
OTU_1432	0	0	0	0	0	0	0	0	0	0	0	0	0	0	0	0	0	0	0	0	0	0	0	0	0	0	0	0	0	28	5	15	7	1	0	0	0	0	0	0	0	33	27	17	0	2	1	0	0
OTU_458	0	1	2	0	7	0	0	0	0	0	0	0	0	0	0	0	47	1	0	0	0	0	30	0	0	0	0	0	0	0	0	0	0	7	0	1	0	0	0	3	0	0	0	0	0	0	0	0	0
OTU_702	0	0	0	0	0	0	0	0	0	4	3	5	19	0	0	0	0	0	0	0	0	0	0	0	0	0	0	0	0	0	0	0	0	0	0	0	0	0	0	0	0	0	0	1	0	0	0	0	10
OTU_547	0	0	1	1	0	0	0	0	0	0	0	0	0	0	0	7	0	0	48	0	5	0	0	1	2	0	0	0	0	0	13	0	0	1	1	0	0	1	7	0	0	0	0	0	0	0	2	0	0
OTU_746	0	0	0	0	0	0	0	0	0	0	0	0	0	0	0	0	0	0	2	0	0	1	0	0	0	0	0	0	0	0	0	0	0	0	0	0	18	0	0	19	0	0	0	0	0	0	0	0	0
OTU_246	0	0	0	0	13	0	0	0	0	0	0	0	0	0	0	35	0	0	0	0	2	0	0	0	25	0	0	0	0	0	0	0	0	0	1	0	0	0	0	13	0	0	0	0	0	0	0	0	0
OTU_11908	0	1	0	0	2	0	0	0	0	0	0	0	0	0	17	0	0	0	0	7	4	0	44	0	1	0	0	0	0	0	0	0	0	0	2	0	0	0	0	0	0	0	0	0	0	0	0	0	0
OTU_22885	0	0	0	0	0	0	0	0	0	0	0	0	0	0	0	0	0	0	0	0	0	0	0	0	0	0	0	0	0	0	0	0	0	0	0	0	1	0	0	0	0	0	0	0	0	0	0	0	17
OTU_4507	0	3	0	0	0	0	0	6	0	0	0	0	0	3	0	0	7	0	0	0	0	0	7	2	0	0	1	0	0	0	0	0	0	0	0	0	5	0	9	0	0	0	0	0	0	0	1	0	0
OTU_490	0	0	0	0	1	0	0	0	0	0	0	0	0	0	0	17	0	0	20	0	0	0	0	0	1	0	0	0	0	0	0	0	1	0	3	0	0	0	0	0	0	0	0	0	0	0	0	0	0
OTU_24999	0	0	0	0	0	0	0	0	0	0	0	0	32	0	0	0	0	0	0	0	0	0	0	0	0	0	0	0	0	0	0	0	0	0	0	0	0	0	0	0	0	0	0	0	0	0	0	0	0
OTU_375	0	0	0	0	1	0	0	4	0	0	0	0	0	0	0	0	0	0	0	0	1	0	38	0	0	0	0	1	0	0	0	0	0	0	1	0	0	0	0	0	0	0	0	0	0	0	0	0	0
OTU_555	2	0	3	8	3	1	0	5	0	0	0	0	0	0	0	0	0	10	2	0	3	0	0	3	0	0	0	1	0	0	0	0	0	0	2	6	69	0	0	0	0	0	0	0	0	0	0	0	0
OTU_1248	0	0	0	0	0	0	0	0	0	0	0	0	0	0	0	0	0	0	0	0	0	5	0	0	0	0	0	0	0	0	0	0	0	0	0	0	0	0	0	0	0	0	0	0	0	0	0	0	0
OTU_576	0	0	0	0	0	0	0	2	0	0	0	0	0	0	0	0	10	0	0	0	0	0	0	0	0	0	0	0	0	0	0	0	0	2	0	0	0	0	7	0	10	0	0	0	0	0	0	0	0
OTU_465	0	0	2	10	0	0	0	0	0	0	3	0	0	0	0	2	3	0	2	50	0	0	7	19	0	0	11	0	0	1	0	0	0	4	1	1	0	0	11	0	0	0	0	0	0	1	0	0	0
OTU_941	0	0	0	0	0	0	1	3	0	5	0	0	0	0	0	0	0	0	0	14	0	0	0	0	0	0	0	12	0	3	0	9	29	5	5	0	0	5	0	0	14	17	0	0	0	0	0	0	0
OTU_2674	0	0	1	2	0	0	0	10	0	0	0	0	0	0	0	0	0	0	0	0	0	10	0	0	1	0	0	0	0	0	0	0	0	0	0	0	22	0	0	0	0	0	0	0	0	0	0	0	0
OTU_27777	18	0	0	0	14	0	0	0	0	0	0	0	0	0	0	0	0	1	5	0	0	0	0	0	0	0	3	0	0	0	0	0	0	0	1	0	0	0	0	0	0	0	0	0	0	0	0	0	0
OTU_797	0	0	0	0	0	0	0	0	0	0	0	0	0	0	0	0	0	0	0	0	0	2	0	0	0	0	0	0	0	0	0	0	0	0	0	0	0	0	0	0	0	0	0	0	0	0	0	1	0
OTU_13097	5	13	0	0	1	5	2	0	0	0	0	0	0	0	0	5	0	79	5	0	0	0	0	7	0	0	0	0	0	0	0	0	0	0	26	64	0	0	0	0	0	0	0	0	0	0	0	0	0
OTU_18074	0	0	0	0	0	0	0	1	29	0	88	0	0	0	0	0	0	0	0	0	0	0	0	0	0	0	0	0	0	0	0	0	0	0	0	0	0	0	0	0	0	0	0	0	0	0	0	0	0
OTU_28377	0	7	3	0	2	0	3	0	4	17	0	0	28	6	0	0	0	0	2	0	9	0	0	0	0	0	0	0	0	0	19	8	2	3	0	0	4	1	0	0	0	0	0	0	0	3	6	0	0
OTU_760	0	0	5	0	0	0	0	3	0	0	0	0	0	0	61	1	0	0	11	0	5	0	19	0	0	0	0	0	0	0	19	0	0	0	0	0	0	0	0	0	0	0	0	2	0	0	0	0	0
OTU_8607	0	0	0	0	8	1	0	1	0	6	0	0	0	0	0	0	0	0	0	0	0	0	0	0	0	0	0	0	0	0	0	0	0	0	0	0	0	0	0	1	0	2	0	1	0	0	0	0	14
OTU_2109	0	0	0	0	0	0	0	0	0	0	0	3	0	0	0	0	0	0	0	0	0	0	0	0	0	0	0	0	0	0	0	0	0	1	0	0	0	0	0	0	0	0	0	0	0	0	0	0	0
OTU_11967	0	0	0	0	0	0	1	0	0	0	0	0	0	0	0	0	0	0	0	0	0	0	0	0	0	0	0	0	0	0	0	0	7	0	0	0	0	0	0	0	5	0	0	0	1	0	0	0	0
OTU_8444	0	0	0	60	0	0	0	0	0	0	0	0	0	0	0	0	0	1	0	0	3	1	0	0	0	0	0	0	0	0	0	0	0	0	0	0	13	0	0	0	2	0	0	0	0	0	0	0	0
OTU_634	0	0	0	0	0	0	0	0	0	0	0	0	0	0	0	0	0	0	0	283	0	0	0	0	0	0	0	0	0	0	0	0	0	0	0	0	0	0	0	0	0	0	0	0	0	0	0	0	0
OTU_1687	0	0	2	0	10	0	0	0	0	0	0	0	0	0	0	0	3	10	2	0	2	0	8	3	0	0	0	0	0	0	0	0	0	2	5	4	1	0	0	18	0	0	0	0	0	0	0	0	0
OTU_16581	0	2	6	0	5	7	0	0	0	0	0	0	0	0	0	0	0	11	9	0	3	0	25	26	1	0	5	0	0	0	0	0	0	0	4	5	3	0	0	0	0	0	0	0	0	0	0	0	0
OTU_10496	0	0	0	0	0	0	0	0	0	0	1	0	0	0	0	0	0	0	0	0	0	0	0	0	0	0	0	0	0	28	0	28	9	16	0	0	0	2	18	0	0	41	11	2	0	0	51	0	0
OTU_531	0	0	0	0	0	0	0	0	0	0	0	0	0	0	0	0	0	0	0	0	0	0	0	0	0	0	0	0	0	0	0	0	0	3	0	0	0	0	0	0	0	0	0	0	0	0	0	0	0
OTU_518	0	0	0	32	0	0	0	1	0	0	0	0	0	0	0	0	0	0	0	0	0	0	0	0	0	0	0	0	0	0	0	0	0	0	0	0	4	0	0	0	0	0	0	0	0	0	0	0	0
OTU_29989	0	0	0	0	0	1	0	0	0	4	0	0	0	0	0	0	0	26	8	0	0	0	0	14	0	0	7	0	0	0	0	0	0	1	0	21	0	0	0	0	9	0	0	12	10	22	0	0	0
OTU_21858	0	1	0	8	0	0	0	6	0	0	0	0	0	0	0	0	0	1	0	0	0	0	0	0	1	0	0	0	0	0	0	0	10	2	0	0	2	0	0	0	0	0	0	0	0	0	0	0	0
OTU_12121	0	0	0	0	1	0	0	0	1	0	0	0	0	0	0	0	0	0	0	0	0	0	0	0	0	0	0	0	0	0	0	0	0	0	0	0	0	0	0	0	0	0	0	0	0	0	0	0	0
OTU_495	0	0	0	0	0	0	0	6	0	0	0	0	0	0	0	0	0	0	1	0	0	2	0	1	0	0	0	0	0	0	0	0	1	0	0	0	0	0	1	0	0	0	0	0	0	15	0	0	0
OTU_850	0	0	0	0	0	0	0	2	0	0	0	0	0	0	2	0	0	3	1	0	0	0	0	0	0	3	0	0	0	0	0	0	0	0	0	1	0	0	0	0	0	0	0	0	0	0	0	0	2
OTU_1326	0	0	0	11	0	0	0	0	0	0	0	0	0	0	0	0	0	0	0	0	0	0	0	0	0	0	0	0	0	0	0	0	0	13	0	0	9	0	0	0	0	0	0	0	0	0	0	0	0
OTU_826	0	0	0	1	0	0	0	0	0	0	0	0	0	75	1	1	0	0	0	0	0	0	0	0	0	0	1	0	0	0	0	0	0	0	0	0	0	1	0	0	0	0	21	0	0	0	0	0	0
OTU_6684	0	7	1	0	0	3	0	3	8	0	0	0	0	0	34	0	29	2	0	4	0	0	2	0	0	0	0	0	0	0	0	0	0	5	2	0	0	0	0	0	7	0	0	0	0	0	0	0	0
OTU_4296	0	0	0	0	0	0	0	0	0	0	0	0	0	0	0	0	0	4	0	170	0	0	0	0	0	0	0	0	0	1	0	0	0	0	0	0	0	0	0	0	0	0	0	0	0	0	0	1	0
OTU_839	1	0	0	5	4	0	1	1	0	0	0	0	0	0	0	0	0	1	0	0	0	1	0	0	2	0	0	0	3	0	0	0	0	0	6	0	4	0	0	8	0	0	0	6	0	0	0	0	0
OTU_28757	0	0	0	0	0	0	0	0	0	0	0	0	0	0	0	0	0	0	1	0	0	0	0	0	2	0	0	0	0	0	18	0	0	7	0	0	0	0	14	0	0	0	0	0	0	0	0	0	0
OTU_23104	0	0	0	0	0	0	0	0	0	0	0	0	0	0	0	0	0	0	0	0	0	0	0	0	0	0	0	0	0	0	0	0	0	0	0	0	0	0	0	0	0	0	0	0	0	0	0	0	20
OTU_1333	0	1	0	1	0	0	0	37	8	0	0	0	7	0	0	0	0	0	0	0	0	0	0	0	0	0	0	0	0	16	0	0	0	0	0	0	0	0	0	0	0	0	0	0	0	0	0	0	0
OTU_308	0	0	0	0	8	0	0	0	0	0	0	0	0	0	0	0	28	16	8	0	26	0	44	4	0	0	0	0	0	0	0	0	0	0	4	7	0	0	0	0	0	0	0	0	0	0	0	0	0
OTU_7074	0	0	1	0	0	0	0	2	0	0	0	0	0	0	0	0	0	0	0	0	0	1	0	0	0	0	0	0	0	0	0	0	0	0	0	0	0	0	0	0	0	0	0	0	0	0	0	0	0
OTU_4575	0	1	0	7	0	0	0	1	0	0	0	0	0	0	0	0	0	0	0	0	0	7	0	0	0	29	0	0	3	0	0	5	0	3	0	0	0	0	0	0	0	0	0	0	0	0	0	0	0
OTU_23673	0	0	0	0	9	0	0	0	0	0	0	0	0	0	0	1	0	0	14	0	0	0	0	0	13	0	0	0	0	0	0	0	0	0	14	2	25	0	0	26	0	0	1	0	0	0	6	0	0
OTU_669	0	0	0	0	0	0	0	0	0	0	21	0	0	0	0	0	0	0	0	0	0	0	0	0	0	0	0	0	0	0	0	0	0	0	0	0	0	0	0	0	0	0	0	0	0	0	0	0	75
OTU_1044	0	0	0	0	0	0	0	0	0	0	0	0	0	0	0	0	0	0	0	0	0	0	0	0	0	0	0	0	0	0	0	0	0	0	0	0	0	0	0	0	0	0	0	0	0	0	0	0	0
OTU_25956	0	0	0	10	22	0	0	1	0	0	0	0	0	0	0	0	0	6	1	0	9	0	0	1	0	0	0	0	0	0	2	0	0	2	3	3	0	0	0	0	0	0	0	0	0	3	0	0	0
OTU_686	0	7	7	3	0	1	0	1	0	0	0	0	0	0	0	0	14	4	0	0	0	0	6	12	1	0	0	0	0	0	0	0	0	3	2	12	0	1	17	0	0	0	0	4	0	0	7	0	0
OTU_779	0	0	0	0	0	0	0	0	0	0	0	0	0	0	0	0	0	0	0	0	0	0	0	0	0	0	10	0	0	0	0	0	0	0	0	0	0	0	0	0	0	0	0	0	0	0	0	0	25
OTU_853	0	2	5	0	11	18	0	0	0	0	0	0	0	0	0	0	0	23	0	0	0	0	0	11	2	0	0	0	0	0	0	0	0	0	1	21	2	0	0	11	0	0	0	0	0	0	0	0	0
OTU_9959	0	0	0	0	2	0	0	0	0	5	0	0	0	0	0	15	0	0	7	0	1	0	0	0	33	0	0	0	0	0	0	0	0	5	2	0	0	0	0	25	0	0	0	0	0	0	8	0	0
OTU_17342	1	0	5	0	6	1	0	0	0	0	0	0	0	0	0	0	0	1	8	0	0	0	0	3	1	0	5	0	0	0	0	0	0	0	9	0	0	0	0	0	0	0	0	0	0	0	0	0	0
OTU_257	0	0	0	0	0	60	0	0	0	0	0	0	0	0	0	0	0	33	0	0	8	0	0	28	0	0	0	0	0	0	0	0	0	0	4	25	0	0	0	0	0	0	0	0	0	0	0	0	0
OTU_935	0	0	0	3	0	0	0	0	0	3	0	0	0	0	0	0	0	0	0	0	0	0	0	0	0	0	0	0	0	0	0	0	0	0	0	0	0	0	0	0	0	0	0	0	0	0	0	66	0
OTU_291	0	0	0	0	2	0	0	0	0	0	0	0	0	0	0	6	0	0	1	0	0	0	0	0	20	0	0	0	0	0	27	0	0	0	8	0	0	0	0	0	0	0	0	0	0	0	0	0	0
OTU_845	0	0	0	0	8	0	0	0	0	0	0	0	0	0	0	11	0	0	0	0	0	0	0	0	2	0	0	0	0	0	0	0	0	0	0	0	0	0	0	0	17	0	0	0	0	0	0	0	0
OTU_3499	0	0	0	0	0	0	0	0	0	0	0	0	0	0	0	0	0	0	0	0	0	0	0	0	0	0	0	0	0	0	0	0	0	0	0	0	0	0	0	0	273	0	0	0	0	0	0	0	0
OTU_571	0	0	0	0	16	0	0	0	0	0	0	0	0	0	0	4	0	0	3	0	0	0	0	0	10	0	0	0	0	0	18	0	0	0	0	0	0	0	0	0	0	0	0	0	0	0	0	0	0
OTU_1193	0	0	0	0	0	0	3	0	0	0	0	0	15	0	0	1	5	0	0	0	2	0	14	0	0	0	0	0	0	0	0	0	0	7	5	0	0	0	0	0	0	0	0	0	0	0	0	0	0
OTU_640	0	1	2	0	0	2	0	0	0	0	0	0	0	0	0	0	0	0	0	0	0	0	0	0	4	0	0	0	0	0	0	3	0	0	0	0	0	0	4	0	0	0	18	19	0	18	4	0	0
OTU_731	0	0	0	0	0	0	0	0	0	0	0	0	0	0	0	0	0	0	0	1	0	0	0	0	0	0	0	1	0	0	2	0	7	0	0	0	0	0	12	0	0	0	0	4	26	0	0	0	0
OTU_1227	0	0	0	9	0	0	0	8	0	0	0	0	0	0	0	0	0	0	0	0	0	0	0	4	0	0	0	0	0	0	0	0	0	0	0	0	0	0	0	8	0	0	0	0	0	0	10	0	0
OTU_5459	0	1	7	0	1	0	0	0	0	0	0	0	0	0	0	4	0	0	1	0	0	0	0	0	12	0	0	2	1	0	0	0	0	0	2	0	0	0	0	0	0	9	3	0	0	0	0	0	0
OTU_217	0	0	0	0	0	0	0	0	0	0	0	0	0	0	0	5	0	0	0	0	7	0	0	0	38	0	0	0	0	0	0	0	3	0	5	0	0	0	0	8	0	0	0	0	0	0	0	0	0
OTU_387	0	1	0	0	0	0	0	0	0	0	0	0	0	0	0	0	9	0	2	0	0	8	2	0	0	0	0	0	0	0	0	0	0	0	0	0	0	0	0	0	0	0	0	2	0	0	0	0	0
OTU_575	0	0	0	0	14	0	0	0	0	0	0	2	0	0	0	2	0	0	15	0	0	0	0	0	6	0	0	11	0	0	0	0	0	0	12	0	0	0	0	4	0	7	0	0	0	0	0	0	0
OTU_26616	0	0	0	11	1	0	0	0	0	0	5	2	4	1	1	3	0	0	0	1	1	0	0	0	0	0	1	16	0	0	2	2	4	2	1	0	0	5	2	0	0	0	0	4	3	2	0	1	6
OTU_359	0	0	0	0	4	0	0	0	0	0	0	0	0	0	1	0	0	0	1	0	12	0	0	0	1	0	0	0	0	0	0	0	0	0	4	0	9	0	0	0	0	0	0	0	0	0	0	0	0
OTU_590	6	0	0	0	1	0	0	0	0	0	0	0	0	0	0	0	0	0	1	0	0	0	0	0	0	0	0	0	0	0	0	0	0	0	0	0	0	0	0	0	0	0	0	0	0	0	0	0	0
OTU_602	0	0	0	0	0	0	0	0	0	0	0	0	0	0	0	0	0	0	0	0	0	0	0	0	0	0	0	0	0	0	0	0	0	0	0	0	0	0	0	0	0	0	4	0	0	0	0	0	0
OTU_16314	0	10	0	0	0	0	0	0	0	0	0	0	0	0	0	0	1	1	3	0	4	0	0	6	0	0	0	0	0	0	0	0	0	0	19	0	0	0	0	23	0	0	0	0	0	0	0	0	0
OTU_889	0	0	0	0	3	0	0	0	0	0	0	0	0	0	0	1	0	0	0	0	0	0	0	0	5	0	0	0	2	4	8	0	0	0	0	0	0	0	0	0	0	0	0	0	0	0	0	0	0
OTU_11357	0	0	0	0	0	0	0	0	0	0	0	0	0	0	0	0	0	0	0	0	0	0	0	0	0	0	0	0	2	0	0	0	0	3	0	0	0	2	0	0	5	0	5	9	0	0	2	0	0
OTU_78	0	1	1	0	16	0	0	0	0	0	0	0	0	0	0	26	0	0	5	0	5	0	2	0	12	0	0	0	0	0	0	0	0	0	2	0	0	0	0	10	0	0	0	0	0	0	0	0	0
OTU_29736	0	0	0	0	8	0	0	0	0	0	0	0	0	0	0	1	20	6	4	5	3	0	11	1	0	0	0	0	0	0	30	0	0	0	6	6	0	0	0	14	0	0	0	0	0	0	0	0	0
OTU_551	79	0	0	0	10	0	0	0	0	0	0	0	0	0	0	0	0	0	0	0	0	0	0	0	0	0	0	0	0	0	20	0	0	0	0	0	0	0	0	0	0	0	0	0	0	0	0	0	8
OTU_294	0	0	0	0	12	0	0	0	0	0	0	0	0	0	0	7	0	0	9	0	1	0	0	0	5	0	0	0	5	0	0	0	0	0	8	0	1	0	0	13	0	0	0	0	0	0	0	0	0
OTU_819	0	0	0	0	0	0	0	0	0	0	0	0	0	0	0	0	0	0	0	0	0	0	0	0	0	0	0	2	0	0	0	0	0	0	0	0	0	0	0	0	0	0	0	0	0	0	0	0	0
OTU_1839	0	0	0	0	0	0	0	0	0	0	0	0	0	0	0	0	0	0	0	0	0	0	0	0	0	0	0	0	0	0	0	0	0	0	0	0	0	0	0	0	0	0	0	0	0	0	0	0	0
OTU_668	0	0	0	0	0	0	0	0	10	0	0	0	1	3	0	0	0	0	0	0	0	0	0	0	0	0	0	11	0	0	8	0	0	0	0	0	0	0	0	0	0	10	2	0	0	1	0	0	10
OTU_26817	30	2	0	6	0	5	0	0	0	0	0	0	0	0	0	0	3	6	9	0	0	0	0	35	0	0	0	0	0	3	0	0	0	0	12	9	0	0	0	4	0	0	0	0	0	0	0	0	0
OTU_24357	0	1	2	0	0	0	1	3	0	0	0	0	0	0	0	4	0	0	0	0	0	0	0	0	5	0	0	0	0	0	0	0	0	0	0	0	0	0	0	0	0	0	0	0	0	0	2	0	0
OTU_729	0	0	0	0	0	0	0	0	0	0	0	0	0	0	0	0	6	0	0	7	0	0	11	0	0	0	0	0	0	0	0	11	1	4	2	0	24	1	0	0	0	0	0	6	0	0	0	0	0
OTU_377	1	1	0	0	0	2	0	7	0	0	0	0	0	0	0	3	0	13	0	0	0	0	0	4	0	0	0	0	0	0	0	0	0	0	2	15	0	0	0	0	0	0	0	0	0	0	0	0	0
OTU_364	0	0	0	0	3	0	0	0	0	0	0	0	0	0	0	0	0	0	0	0	0	0	0	0	0	0	0	0	0	0	0	0	0	0	17	0	0	0	0	2	0	0	0	0	0	0	0	0	0
OTU_24961	0	0	2	0	17	1	0	0	0	0	0	0	0	0	0	0	22	9	2	0	10	0	0	2	0	0	0	0	0	0	0	0	0	0	9	0	0	0	0	0	0	0	0	0	0	1	0	0	0
OTU_19084	0	1	0	0	1	1	0	1	1	0	0	0	0	0	0	0	72	0	0	0	0	0	2	0	0	0	0	0	2	7	0	0	0	0	2	0	0	0	0	0	3	1	1	1	0	0	1	0	0
OTU_504	8	0	0	0	5	0	0	0	0	0	0	0	0	0	0	0	0	1	0	0	8	0	0	8	0	0	3	0	0	0	0	0	0	0	0	2	0	0	0	0	0	0	1	0	0	0	0	0	0
OTU_23831	0	1	4	0	0	0	0	1	1	0	0	0	0	90	0	0	3	0	0	1	0	0	2	0	0	0	0	0	0	0	1	0	8	10	0	2	0	0	0	0	0	0	0	1	0	0	0	0	0
OTU_19204	0	14	2	0	0	2	0	0	0	0	0	0	0	1	0	0	0	0	1	0	0	0	0	2	0	0	0	0	0	0	0	0	0	0	1	0	0	1	0	0	2	0	0	1	0	0	0	0	0
OTU_732	0	0	0	0	0	0	0	0	0	0	0	0	0	0	0	0	0	0	0	0	3	0	0	0	0	0	0	0	0	0	6	0	0	0	0	0	0	0	0	0	0	0	0	0	0	9	0	0	0
OTU_1111	6	1	0	0	1	2	0	0	0	0	0	0	0	0	0	0	0	11	11	0	0	0	0	3	0	0	0	0	0	0	4	0	0	0	23	3	18	0	0	0	0	0	0	0	0	0	0	0	0
OTU_5097	0	1	0	0	0	0	0	2	0	0	0	1	0	0	0	0	0	0	0	0	0	2	0	0	0	0	0	0	0	0	0	3	0	2	0	0	0	0	0	0	0	0	0	0	0	0	0	0	0
OTU_20207	0	0	0	0	1	0	2	0	0	0	3	2	1	3	1	0	0	0	0	0	0	0	0	0	0	0	4	11	30	1	1	0	0	0	0	0	2	0	0	0	0	0	1	0	0	0	0	4	0
OTU_747	0	0	0	0	0	0	0	0	0	0	0	0	0	0	0	4	0	0	0	0	0	0	0	0	1	0	0	0	0	0	0	0	0	0	0	0	0	0	0	0	0	0	0	0	0	0	0	0	0
OTU_1221	0	0	0	0	0	0	0	13	0	0	0	0	0	0	0	0	0	0	0	0	0	0	0	2	0	0	0	0	0	0	0	0	0	0	0	0	0	0	0	0	0	0	0	0	0	0	0	0	0
OTU_24650	0	0	0	0	0	0	0	0	0	0	0	1	0	0	10	0	0	0	0	0	0	0	0	0	0	0	1	1	1	0	0	0	15	0	0	0	0	3	1	0	0	0	0	0	0	2	0	0	0
OTU_596	0	0	0	0	0	0	0	0	0	1	0	0	0	0	0	0	0	0	0	0	0	0	0	0	0	1	0	0	0	0	0	0	0	0	0	0	0	0	0	0	0	0	0	0	0	0	0	0	0
OTU_619	0	0	0	0	0	0	0	0	0	0	0	0	0	0	0	0	0	0	0	0	0	0	0	0	0	0	0	1	72	0	0	0	0	0	0	0	0	0	0	0	8	10	0	1	0	0	0	0	0
OTU_25250	0	0	0	18	0	0	0	0	0	0	0	0	0	0	1	0	0	0	0	0	0	0	0	0	0	1	0	0	0	0	0	0	0	0	0	0	9	0	0	0	0	0	0	0	0	0	0	0	0
OTU_26624	0	0	0	0	0	0	0	3	0	0	0	1	0	0	0	1	0	0	1	0	0	0	1	0	1	50	0	0	0	0	0	0	0	0	1	0	0	0	0	0	0	0	0	0	0	0	2	0	0
OTU_22834	0	0	0	0	0	0	0	0	0	1	0	0	0	0	0	0	0	0	0	0	0	0	0	0	0	0	0	0	0	0	0	0	0	1	0	0	0	0	0	0	0	0	0	0	0	2	0	0	0
OTU_363	4	131	8	0	1	1	0	0	0	0	0	0	0	0	0	0	0	0	1	0	2	0	0	1	0	0	0	0	0	0	0	0	0	0	3	1	0	0	0	0	4	0	0	0	0	0	0	0	0
OTU_1019	0	0	0	0	13	0	0	0	0	0	0	0	0	0	0	6	0	0	0	0	31	0	12	0	2	0	0	0	0	0	0	0	0	0	0	0	0	0	0	18	0	0	0	3	0	0	0	0	0
OTU_589	0	0	0	7	0	0	0	0	0	0	0	0	0	0	0	0	0	0	3	0	0	1	0	0	0	0	0	0	0	0	0	0	0	0	0	0	4	0	0	0	0	0	0	0	0	0	0	0	0
OTU_1265	0	1	1	0	35	0	0	0	0	0	0	0	0	0	0	0	0	0	3	0	0	0	0	0	4	0	0	0	0	0	0	0	0	0	9	0	0	0	0	0	0	0	0	0	0	0	0	0	0
OTU_8347	0	0	0	0	0	0	0	19	0	0	0	0	0	0	0	0	0	0	0	0	0	0	0	1	0	0	0	1	0	27	0	12	0	0	0	0	0	1	0	0	0	27	18	0	0	0	3	0	0
OTU_824	0	0	0	0	0	0	0	0	0	0	0	0	0	0	0	0	0	0	0	0	0	0	0	0	0	0	0	0	0	0	0	0	0	0	0	0	0	0	0	0	0	0	0	0	0	0	0	0	0
OTU_654	0	0	0	0	0	0	0	0	0	0	0	0	0	0	0	0	0	0	0	0	0	0	0	0	0	0	0	0	0	0	0	5	4	0	0	0	0	10	14	0	20	55	30	10	45	12	8	0	0
OTU_592	0	0	0	0	0	0	0	0	0	0	0	0	0	0	0	0	0	0	0	0	0	0	0	0	0	0	0	0	0	0	0	0	0	0	0	0	0	0	0	0	0	0	0	0	0	0	0	0	0
OTU_594	0	0	0	0	0	0	0	1	0	0	0	0	0	11	0	0	18	0	0	0	0	0	0	0	0	0	0	0	0	0	0	0	0	0	1	0	6	0	0	0	0	0	0	0	0	0	0	0	0
OTU_514	5	110	23	0	0	0	0	0	0	24	0	0	0	0	0	0	0	0	0	0	0	1	0	0	0	0	0	0	0	0	0	0	0	0	0	0	0	0	9	0	0	0	0	0	0	0	0	0	0
OTU_725	0	0	0	1	0	0	0	1	0	0	0	0	4	0	0	0	0	0	0	0	0	0	0	0	0	0	0	0	0	0	0	0	0	3	0	0	3	0	0	0	0	0	0	0	0	0	7	0	20
OTU_21580	0	0	0	0	0	0	0	0	0	0	2	0	0	2	0	0	0	0	0	0	0	0	0	0	0	12	0	0	0	0	0	0	0	1	0	0	0	0	0	0	0	0	0	0	18	0	10	58	0
OTU_837	0	0	0	0	0	0	0	5	0	0	0	0	0	0	0	0	0	0	0	0	0	0	0	0	0	42	0	0	0	0	6	0	0	1	0	0	0	0	0	0	0	0	0	0	0	0	0	0	0
OTU_326	2	12	0	0	2	2	0	0	0	0	0	0	0	0	0	0	90	4	13	0	0	0	9	3	0	0	0	0	0	0	0	0	0	0	8	0	0	0	0	0	0	0	0	0	0	0	0	0	0
OTU_2167	0	0	0	0	5	0	0	0	0	0	0	11	0	0	0	17	0	0	4	0	1	0	0	0	14	0	0	0	0	0	0	0	0	0	3	0	0	0	0	0	0	0	0	0	0	0	0	0	0
OTU_398	0	0	0	0	0	0	0	4	82	0	0	0	0	0	0	0	0	3	0	0	0	0	0	8	0	0	0	0	0	0	0	0	0	0	0	1	35	0	0	0	0	0	0	0	0	0	0	0	0
OTU_293	0	0	0	0	6	46	0	2	0	0	0	0	0	0	0	0	0	10	0	0	0	0	0	17	2	0	0	0	0	0	15	0	0	0	3	23	35	0	0	0	0	0	0	0	0	0	0	0	0
OTU_480	0	3	0	0	11	0	0	0	0	0	0	0	0	0	0	2	0	0	3	0	8	0	16	0	2	0	0	0	0	0	8	0	0	0	5	0	0	0	0	18	0	7	0	0	0	0	2	0	0
OTU_755	0	1	0	0	0	43	1	19	0	0	0	0	0	0	0	0	0	7	5	0	2	0	0	17	0	0	0	0	0	0	0	0	0	0	0	11	0	0	0	0	0	0	0	0	0	0	0	0	0
OTU_356	0	0	0	0	0	0	0	0	0	0	0	0	0	0	0	0	204	0	0	0	0	0	0	0	0	0	0	0	0	0	0	0	0	0	0	0	0	0	0	0	1	0	0	0	0	0	0	0	0
OTU_20942	0	0	0	5	1	2	1	11	0	0	0	0	0	0	0	0	0	15	5	0	0	0	0	11	1	0	0	0	0	0	0	0	0	0	0	7	0	0	0	0	0	0	0	0	0	0	9	0	0
OTU_2160	0	0	0	1	0	0	0	0	0	1	0	0	1	1	0	2	0	0	0	0	0	0	0	0	0	4	0	2	0	0	0	0	0	0	1	0	0	0	1	1	0	0	0	1	0	0	0	0	0
OTU_708	0	0	0	0	0	0	1	0	0	0	0	0	0	0	0	0	0	0	0	0	0	0	0	0	0	0	0	0	0	0	0	0	0	0	0	0	20	0	0	0	0	0	0	0	0	0	0	0	0
OTU_27603	0	0	0	0	0	0	0	0	0	0	0	0	0	0	0	0	0	0	0	0	0	0	0	0	0	0	0	0	0	0	0	0	0	0	0	0	0	0	0	0	0	0	0	0	0	0	0	0	30
OTU_1718	5	0	0	0	0	0	0	0	0	0	0	0	0	0	0	0	0	0	0	0	0	0	0	0	0	0	0	0	0	0	20	0	0	0	0	0	0	0	0	0	0	0	0	0	0	0	0	0	0
OTU_10102	0	0	0	0	0	0	0	0	0	0	0	0	0	0	0	0	0	0	0	0	0	0	0	0	0	0	0	0	0	0	0	0	0	0	0	0	0	0	0	0	0	0	0	0	0	0	0	0	0
OTU_14471	0	1	2	9	0	2	1	3	0	0	0	0	0	0	0	0	0	1	0	0	0	0	0	1	0	0	0	0	0	0	0	15	0	0	0	2	0	0	0	0	8	0	0	0	0	0	0	0	0
OTU_27577	0	1	3	3	0	0	0	0	0	0	0	0	0	0	0	0	1	0	0	0	0	0	0	0	0	0	0	6	0	28	0	0	0	5	0	0	15	0	0	1	0	0	0	0	0	0	1	0	0
OTU_786	0	0	0	0	0	0	0	2	1	0	0	0	0	0	0	0	0	0	0	0	0	0	0	0	0	0	8	0	0	0	0	0	2	0	2	0	0	0	0	0	0	0	0	3	0	0	0	0	0
OTU_22016	0	1	0	0	1	0	0	0	0	0	0	0	0	0	0	0	0	0	9	0	1	0	4	0	0	0	0	0	0	0	0	0	0	0	11	2	0	0	0	0	0	0	0	0	0	0	0	0	0
OTU_24747	0	0	0	7	0	0	0	7	0	0	0	0	0	0	0	0	0	1	0	0	1	0	0	0	0	0	0	0	0	0	0	0	0	0	0	0	15	0	6	0	0	0	0	0	0	0	0	0	0
OTU_28007	0	0	0	10	0	0	0	1	2	0	7	2	3	3	3	3	0	0	0	1	1	0	0	0	0	2	0	0	0	1	5	0	0	0	0	0	0	0	0	0	0	0	0	1	0	0	0	2	5
OTU_1966	0	0	0	0	0	1	0	0	0	0	0	0	0	0	0	1	1	6	2	0	0	2	0	4	0	0	0	0	0	0	0	0	0	0	1	0	0	0	0	0	0	0	0	4	0	0	0	0	0
OTU_15967	1	0	1	0	0	0	0	0	1	0	3	2	2	4	8	0	0	0	0	1	0	1	0	0	0	2	0	0	1	3	0	0	1	0	0	0	0	0	2	0	0	1	1	0	2	2	0	4	2
OTU_880	0	0	0	0	0	0	0	0	0	0	0	0	0	0	0	0	0	0	0	185	0	0	0	0	0	0	0	0	0	0	0	0	0	0	0	0	0	0	0	0	0	0	0	0	0	0	0	0	0
OTU_18819	0	0	0	0	0	0	0	0	0	0	0	0	11	0	0	1	0	0	0	0	1	0	0	0	0	0	3	8	0	0	0	0	0	0	0	0	0	0	0	0	0	0	0	0	0	0	1	0	0
OTU_898	0	1	0	0	0	0	0	2	0	0	0	0	0	0	0	0	0	0	0	25	0	6	0	0	0	0	0	0	0	0	0	0	0	0	1	0	0	0	0	0	0	0	0	0	0	0	0	0	0
OTU_607	0	0	0	15	0	0	0	0	0	0	0	0	0	0	0	0	0	0	0	0	0	0	0	0	0	0	0	0	0	0	0	0	0	0	0	0	9	0	0	0	0	0	0	0	0	0	0	0	0
OTU_1080	0	0	0	0	5	5	0	4	0	0	0	0	0	0	0	0	1	0	19	0	0	0	0	0	0	0	0	1	0	0	0	0	0	0	22	2	46	0	0	17	0	0	0	0	0	0	0	0	0
OTU_29366	0	0	0	2	0	7	0	0	0	0	0	0	0	0	0	0	25	5	2	0	0	0	0	2	0	0	0	0	0	0	0	0	0	2	3	8	0	0	0	0	0	0	0	0	1	0	0	0	0
OTU_275	0	0	0	0	0	0	0	0	0	0	0	0	0	0	0	0	0	0	0	0	0	0	0	0	0	0	0	0	0	0	0	0	0	0	0	0	23	0	0	0	0	0	0	0	0	0	0	0	0
OTU_29141	0	0	0	7	0	0	0	1	2	1	3	5	2	4	4	7	0	0	0	2	0	0	0	0	0	1	0	2	1	6	5	0	0	0	0	0	0	0	0	0	0	0	0	1	0	0	0	2	5
OTU_593	0	0	0	3	0	0	0	0	0	0	0	0	0	0	14	0	0	0	0	0	3	5	0	0	0	0	0	5	0	0	4	0	0	0	1	0	0	0	9	0	0	0	0	0	0	0	29	0	0
OTU_1073	0	1	0	0	0	2	0	1	0	0	0	0	0	10	0	0	0	1	0	0	4	0	0	23	0	0	0	0	0	0	0	11	0	2	0	5	3	0	0	0	0	0	0	0	0	0	0	0	0
OTU_10205	0	0	0	0	15	0	0	0	0	0	0	0	0	0	0	0	0	0	0	0	0	0	0	2	0	0	0	0	0	0	0	0	0	1	6	0	1	0	0	7	0	1	0	0	0	0	0	0	0
OTU_16263	0	0	0	0	0	0	0	0	6	0	0	6	0	0	68	0	0	0	0	0	0	0	0	0	0	0	0	0	1	0	0	2	1	3	0	0	0	0	0	0	17	9	5	1	19	3	1	0	0
OTU_3632	0	0	0	0	0	0	0	0	0	0	0	0	0	0	0	0	0	0	0	0	0	0	0	0	0	0	0	0	0	0	0	0	0	0	0	0	0	0	0	0	0	0	0	0	0	0	0	0	0
OTU_24663	0	8	38	0	0	0	0	0	72	0	0	0	0	0	0	0	0	0	0	0	0	0	0	0	0	0	0	0	0	0	0	0	0	0	0	0	0	0	0	0	0	0	0	0	0	0	36	0	0
OTU_426	0	0	0	0	5	2	0	7	0	0	0	0	0	0	0	0	46	14	3	0	15	0	0	4	1	0	0	0	0	0	0	0	0	0	18	28	0	0	0	0	0	0	0	0	0	0	0	0	0
OTU_891	0	14	7	0	0	0	0	0	0	0	0	1	0	0	0	0	0	1	0	2	0	0	0	0	0	0	0	0	0	0	0	1	0	1	0	1	0	0	0	0	11	0	0	0	0	0	0	0	0
OTU_1000	26	0	0	0	0	0	0	0	0	0	0	0	0	0	0	0	0	0	0	0	0	0	0	0	0	0	30	0	0	0	40	0	0	0	0	0	0	0	0	0	0	0	0	0	0	0	0	0	0
OTU_857	0	0	0	7	0	0	0	0	0	0	0	0	0	0	0	0	0	0	0	0	0	5	0	0	0	0	0	0	0	0	0	0	0	0	0	0	0	0	0	0	0	0	0	0	0	0	0	0	0
OTU_548	2	58	0	0	0	2	4	0	0	0	0	0	0	0	0	0	0	10	0	0	0	0	0	6	0	0	5	0	0	0	0	0	0	0	0	2	0	0	0	0	0	0	0	0	0	0	0	0	0
OTU_521	30	0	0	0	0	4	0	1	0	0	0	0	0	0	0	0	1	4	0	0	5	0	6	0	0	0	0	1	0	0	0	0	0	0	3	0	1	0	0	1	0	0	0	0	0	0	0	0	0
OTU_25349	0	0	0	0	0	0	0	0	0	0	0	0	0	0	0	0	0	90	0	0	0	0	0	90	0	0	0	0	0	0	0	0	0	0	0	49	0	0	0	0	0	0	0	0	0	0	0	0	0
OTU_1016	0	0	0	0	0	0	0	0	0	0	0	0	0	0	0	0	0	0	0	0	0	0	0	0	0	0	0	0	0	0	0	0	0	0	0	0	0	0	0	0	0	0	0	0	0	0	0	0	0
OTU_28074	0	2	4	0	1	0	0	0	0	0	0	0	0	0	0	0	0	0	0	10	0	0	0	0	0	0	0	0	0	0	0	3	0	12	0	0	0	0	1	0	16	0	0	0	0	7	0	0	0
OTU_27174	0	1	0	0	0	0	0	0	8	0	0	0	0	0	0	0	0	0	0	0	0	0	0	0	0	0	0	0	0	0	0	0	0	5	0	0	0	5	0	0	5	0	24	11	11	2	1	0	0
OTU_17920	0	0	1	0	0	0	0	1	2	0	5	1	1	2	5	0	0	0	0	1	0	1	0	0	0	1	0	0	0	0	1	2	1	0	0	0	0	0	2	0	3	0	1	0	1	2	0	2	0
OTU_23141	0	1	2	0	0	0	0	2	0	0	8	0	1	0	0	0	0	0	1	0	0	0	0	1	0	0	4	2	0	23	39	15	11	1	1	0	0	0	0	0	4	0	0	6	0	0	0	0	0
OTU_537	0	0	0	29	0	0	0	0	0	0	0	0	0	0	0	0	0	5	0	0	2	0	0	4	0	0	0	0	0	0	0	0	0	0	0	1	0	0	0	0	0	0	0	0	0	0	0	0	0
OTU_1012	0	0	0	0	0	0	0	0	0	0	0	0	0	0	40	0	0	0	0	0	0	0	0	0	0	0	0	0	0	0	0	0	0	0	0	0	0	0	0	0	0	0	0	0	0	0	0	0	24
OTU_27140	0	0	1	0	0	0	0	6	0	0	0	0	0	0	0	0	0	0	0	0	0	1	5	0	0	0	1	28	8	0	0	0	7	0	0	0	0	0	0	0	0	0	0	0	0	0	0	0	1
OTU_10797	0	0	0	0	2	0	0	0	4	3	3	3	3	7	2	2	0	0	0	1	0	0	0	0	0	1	0	0	5	1	0	0	0	1	1	0	0	1	0	0	2	6	0	0	0	2	0	9	3
OTU_2440	1	0	1	0	2	0	0	0	0	0	0	0	0	0	0	5	24	1	1	0	4	0	7	3	0	0	1	0	0	1	9	3	0	0	1	1	0	0	0	0	0	0	1	0	1	0	0	0	2
OTU_23373	0	0	0	0	0	0	0	0	0	0	0	0	0	0	0	0	0	0	24	29	0	0	0	0	0	0	10	0	4	0	0	0	0	0	0	0	16	0	0	0	0	0	0	0	0	0	0	0	0
OTU_776	0	0	0	7	0	1	0	0	0	0	0	0	0	0	0	0	0	7	1	41	0	0	0	1	0	0	11	0	0	0	0	1	0	0	2	19	0	0	0	0	0	0	0	10	0	0	0	0	0
OTU_28747	0	0	0	0	0	0	0	0	0	0	0	0	0	0	0	0	0	0	0	0	0	0	0	0	0	0	0	0	0	0	0	4	0	0	0	0	0	0	0	0	0	0	0	14	0	0	0	0	0
OTU_641	190	0	0	0	0	0	0	0	0	0	0	0	0	0	0	0	0	0	0	0	0	0	0	0	0	0	0	0	0	0	0	0	0	0	0	0	0	0	0	0	0	0	0	0	0	0	0	0	0
OTU_14373	0	0	0	0	0	0	0	0	0	0	0	0	0	0	0	0	0	0	0	0	0	0	0	0	0	0	0	0	0	0	0	0	0	0	0	0	0	0	0	0	0	0	0	0	0	18	0	0	11
OTU_325	23	0	0	0	15	0	0	0	0	0	0	0	0	0	0	0	0	0	0	0	19	0	0	0	2	0	0	0	0	0	0	0	0	0	1	0	0	0	0	14	0	0	0	0	0	1	0	0	0
OTU_1711	0	0	0	0	0	0	0	0	0	0	0	0	0	0	0	0	0	0	0	0	0	0	0	0	0	0	0	0	0	0	0	0	0	0	0	0	0	0	0	0	0	0	0	0	0	0	0	0	0
OTU_19812	0	0	0	0	0	0	0	1	1	0	0	0	0	0	0	0	0	0	19	0	6	0	0	0	0	0	3	0	0	0	0	0	0	1	2	0	0	0	0	0	0	0	1	0	0	0	0	0	0
OTU_696	12	0	0	0	0	0	0	0	0	0	0	0	0	0	0	0	0	0	0	0	7	0	0	0	0	0	0	0	1	0	0	0	0	0	0	0	0	0	0	0	0	0	0	0	0	0	0	0	0
OTU_705	1	10	1	0	0	0	0	0	0	0	0	0	0	0	0	2	1	2	1	0	0	0	10	0	0	0	6	0	0	0	1	0	0	0	0	0	0	0	0	0	0	0	1	0	0	0	0	0	0
OTU_12026	0	1	21	0	0	0	0	1	0	0	0	43	0	0	0	0	0	0	3	0	0	0	0	0	4	0	0	0	0	0	0	0	0	0	0	0	0	0	0	0	0	0	0	0	0	0	0	0	0
OTU_423	0	0	1	0	2	1	0	3	0	0	0	0	0	0	0	0	0	14	4	0	18	0	0	15	0	0	0	0	0	0	0	0	0	0	3	22	0	0	0	0	0	0	0	0	0	0	0	0	0
OTU_8446	0	0	0	0	0	0	0	3	9	0	0	0	0	0	0	0	0	0	0	0	0	0	0	0	0	0	0	0	0	0	0	0	11	12	3	0	0	3	0	0	0	1	0	4	0	3	1	0	0
OTU_28859	0	0	0	0	2	0	3	0	0	0	0	0	0	0	0	3	0	0	0	0	3	0	0	0	4	0	0	0	5	0	0	0	0	0	2	0	0	0	0	1	0	0	0	1	0	0	0	0	0
OTU_709	0	0	0	0	0	0	0	0	0	0	0	0	0	0	0	0	0	0	0	0	0	207	0	0	0	0	0	0	0	0	0	0	0	0	0	0	9	0	0	0	0	0	0	0	0	0	0	0	0
OTU_24274	0	0	0	0	0	0	0	0	1	1	2	2	2	7	2	0	0	0	0	1	0	0	0	0	0	5	0	0	0	3	1	0	1	0	0	0	0	0	1	0	4	1	0	0	3	1	0	10	3
OTU_972	0	0	0	0	0	0	0	0	0	0	0	0	0	0	0	0	0	0	0	0	0	0	0	0	0	0	0	0	0	0	0	0	0	0	0	0	0	0	0	0	0	0	0	0	0	0	0	0	0
OTU_838	0	4	5	0	0	0	0	5	0	0	0	0	0	0	0	0	0	0	0	17	0	0	0	1	0	0	0	0	0	0	3	1	0	3	0	0	0	0	0	0	0	0	0	0	0	0	1	0	0
OTU_18010	0	0	0	1	0	0	0	0	0	0	0	0	0	0	0	0	0	0	0	0	0	0	0	0	0	0	55	0	0	0	0	0	0	0	0	0	0	0	0	0	0	0	0	0	0	0	0	0	0
OTU_1139	0	13	6	6	0	0	0	0	0	0	0	0	0	0	0	0	3	0	0	0	0	0	0	0	0	0	0	0	13	0	6	0	1	0	0	0	0	0	0	0	0	0	0	0	0	0	0	0	0
OTU_292	0	0	0	0	8	46	0	1	0	0	0	0	0	0	0	0	0	1	0	0	0	0	0	13	0	0	0	0	0	0	0	0	0	0	1	2	0	0	0	0	0	0	0	0	0	0	0	0	0
OTU_1637	0	0	0	0	0	0	0	0	0	0	0	0	0	0	0	0	0	0	0	0	0	0	0	0	0	0	0	0	0	0	0	0	0	0	0	0	0	0	9	0	17	0	0	1	0	0	0	0	0
OTU_10684	0	0	1	0	3	0	0	0	0	0	0	10	0	0	0	0	0	2	1	0	0	0	0	0	0	0	0	0	0	0	0	0	0	0	0	3	0	0	0	0	0	0	11	0	0	0	0	0	0
OTU_1286	0	0	0	0	0	0	0	0	0	0	0	0	0	0	0	0	0	0	0	0	0	0	0	0	0	0	0	0	1	0	0	0	0	0	0	0	0	0	0	0	0	0	0	0	0	0	0	0	0
OTU_678	0	0	0	0	0	0	0	0	0	0	0	0	0	0	0	0	0	0	0	0	0	0	0	0	0	0	0	0	0	0	0	3	0	0	0	0	0	0	0	5	0	0	0	1	0	0	0	0	0
OTU_12917	0	0	0	0	0	0	0	0	0	0	0	0	0	0	0	0	0	0	0	0	0	0	0	0	0	0	0	0	0	0	2	0	0	0	0	1	12	0	0	0	5	0	0	0	0	0	0	0	0
OTU_841	0	0	0	0	0	0	0	2	0	0	0	0	0	0	0	0	0	0	0	0	0	0	0	0	1	0	0	0	0	0	0	0	0	0	0	0	0	0	0	0	0	0	0	0	0	0	0	0	0
OTU_18392	0	0	0	0	5	0	0	0	0	0	0	0	0	0	0	0	0	6	6	0	2	0	0	0	1	0	0	0	0	0	0	0	0	0	2	2	0	0	0	4	0	0	0	0	0	0	0	0	1
OTU_28174	1	1	0	1	7	70	0	0	1	1	0	0	0	0	0	1	9	3	0	0	0	0	11	4	1	0	0	0	0	0	0	0	0	0	3	3	0	0	0	0	0	0	0	0	0	0	0	0	0
OTU_321	0	0	0	2	0	0	0	0	0	0	0	0	0	0	0	0	0	0	0	0	0	4	0	0	0	0	0	0	0	0	0	0	0	0	0	0	0	0	0	0	0	0	0	0	0	0	0	0	0
OTU_452	5	6	15	0	0	0	0	0	0	0	0	0	0	0	0	0	0	2	0	0	0	0	0	10	0	0	0	0	0	0	0	3	0	0	0	2	0	0	0	0	0	0	0	0	0	0	0	0	0
OTU_24644	0	0	0	0	0	0	0	0	0	0	0	0	0	0	0	0	0	0	2	0	0	12	0	0	0	46	0	0	0	0	0	3	0	0	0	0	0	0	0	0	0	0	0	0	0	0	0	0	0
OTU_11755	0	0	0	0	0	0	0	0	0	0	0	0	0	0	0	0	0	1	0	0	0	0	0	0	0	0	0	0	0	0	0	0	0	0	0	0	0	0	0	0	0	0	0	0	0	1	0	0	0
OTU_20167	0	1	0	0	0	2	0	0	0	0	0	0	0	0	0	0	6	10	8	0	0	0	19	3	0	0	6	0	0	0	0	0	0	0	16	6	0	0	0	0	0	0	0	0	0	0	0	0	0
OTU_405	0	0	0	0	0	0	0	0	0	0	0	0	0	0	0	6	0	0	6	0	0	0	0	0	16	0	0	0	8	0	0	0	0	0	7	0	0	0	0	0	0	0	0	3	0	0	0	0	0
OTU_734	0	0	0	0	0	0	0	0	0	0	0	0	0	0	0	0	0	0	0	0	0	0	0	0	0	0	0	0	0	0	0	0	0	0	0	0	0	0	0	0	0	0	0	0	0	0	0	0	0
OTU_420	0	0	5	0	0	0	0	8	0	0	0	0	0	0	0	0	0	0	0	1	0	1	0	0	0	0	0	0	0	0	0	0	0	0	0	0	27	0	0	7	0	0	0	0	0	0	0	0	0
OTU_1618	0	0	3	0	6	0	0	5	0	18	0	0	0	0	1	0	0	0	0	0	1	0	0	0	0	1	1	0	0	0	0	0	0	13	0	0	0	0	23	1	0	0	0	0	0	0	0	0	0
OTU_392	0	1	0	0	0	0	0	0	0	0	0	0	0	0	0	5	0	0	3	0	24	0	9	0	0	0	0	0	0	0	0	0	0	0	4	0	0	0	0	0	0	0	0	0	0	0	0	0	0
OTU_523	0	0	0	0	0	0	0	0	0	0	0	0	0	0	0	0	0	0	0	0	0	0	0	0	0	0	0	0	0	0	0	0	0	0	0	0	0	0	0	6	0	0	0	0	0	27	0	0	0
OTU_21726	0	0	0	0	4	0	0	0	0	0	0	0	0	0	0	0	0	0	0	0	2	0	0	0	4	0	0	0	0	0	0	0	0	1	2	0	1	0	0	4	0	0	0	0	0	0	0	0	0
OTU_6377	0	0	0	0	0	0	0	0	0	0	0	0	0	0	0	0	0	0	0	0	0	0	0	0	0	0	0	0	0	0	0	5	0	8	0	0	0	5	1	0	26	45	25	37	4	9	0	0	0
OTU_1770	0	0	0	0	0	0	0	0	0	0	0	0	0	0	0	0	0	0	0	0	0	0	0	0	0	0	0	0	5	0	0	0	0	1	0	0	0	0	1	0	0	0	0	0	0	0	0	0	0
OTU_280	0	0	0	0	0	0	0	0	0	0	0	0	0	0	0	0	0	0	0	0	0	2	0	0	0	0	0	0	0	0	0	0	0	0	0	0	0	0	0	0	0	0	0	0	0	0	0	0	0
OTU_29465	0	0	10	0	2	0	18	0	0	0	0	0	0	0	0	10	0	0	3	0	1	0	1	0	10	0	0	0	0	0	0	0	0	1	3	0	4	0	0	3	0	0	0	0	0	0	0	0	1
OTU_1108	3	0	2	21	0	6	0	0	0	0	0	0	0	0	0	0	0	0	0	11	0	0	0	10	0	0	0	0	0	0	0	5	0	0	0	2	0	0	0	0	2	0	0	0	0	0	0	0	0
OTU_28098	0	0	0	0	0	0	0	0	0	0	0	0	0	0	0	3	0	0	3	0	0	0	6	0	0	0	0	0	56	0	0	0	0	0	0	0	9	0	0	0	0	0	0	0	0	0	1	0	0
OTU_1307	1	0	0	0	0	0	0	0	0	13	0	0	0	0	0	0	0	0	0	0	0	0	0	0	0	0	0	0	0	0	37	0	0	0	0	0	0	0	0	0	0	0	0	0	0	0	0	0	0
OTU_27343	0	2	0	0	0	0	0	0	0	20	1	40	1	0	0	0	0	0	0	1	0	0	0	0	0	1	0	0	0	1	0	0	0	1	0	1	0	0	0	0	0	0	0	0	0	0	0	0	0
OTU_11697	0	0	0	0	0	0	0	0	13	0	0	1	0	0	28	0	0	0	0	0	0	0	0	0	0	0	0	0	0	23	0	12	2	7	0	0	0	0	0	0	0	10	22	5	0	0	4	0	3
OTU_28979	0	0	5	0	0	0	7	0	0	0	0	0	0	63	0	0	0	3	4	0	0	0	0	0	0	0	0	0	0	0	0	0	0	0	0	1	0	0	0	0	0	0	0	0	0	0	0	0	10
OTU_836	0	0	0	0	0	0	0	0	0	0	0	0	0	0	0	0	0	0	0	0	0	0	0	0	0	0	0	0	0	0	0	0	0	1	0	0	0	19	0	0	33	20	21	7	3	13	3	0	0
OTU_1187	9	0	0	0	0	0	0	2	0	0	0	0	0	0	0	0	0	0	0	0	0	0	0	0	0	0	0	0	0	0	0	0	0	0	0	0	5	0	0	0	0	0	0	0	0	0	0	0	0
OTU_29991	0	0	18	0	2	0	0	23	0	0	0	0	0	0	1	0	0	0	4	0	1	0	0	0	0	0	2	0	0	0	0	0	0	0	0	0	0	0	0	0	0	0	0	0	0	0	0	107	0
OTU_29899	0	0	22	1	3	0	0	0	0	0	0	0	0	0	0	0	0	0	0	0	1	7	0	0	1	0	0	0	0	0	0	0	0	0	0	0	0	0	0	0	0	0	0	0	0	0	0	0	0
OTU_1738	0	0	0	0	0	0	0	0	0	0	0	0	0	0	0	0	0	0	0	0	0	0	0	0	0	0	0	0	0	0	0	0	0	0	0	0	0	0	0	0	0	0	0	0	0	0	0	0	0
OTU_704	0	0	0	0	0	0	0	0	0	0	0	0	0	0	0	0	0	0	0	0	0	0	0	0	0	0	0	0	0	0	0	0	0	10	0	0	0	1	2	0	4	11	72	9	57	19	4	0	0
OTU_13443	0	0	1	3	0	0	0	0	0	0	0	0	0	0	0	0	0	1	6	0	0	0	0	0	0	0	0	0	0	0	0	0	0	0	3	0	0	0	0	0	0	0	0	0	0	0	0	0	0
OTU_758	0	0	0	14	0	0	0	0	0	0	0	0	0	0	0	0	0	0	0	0	0	1	0	0	0	0	0	0	0	0	0	0	0	0	0	0	0	0	0	0	0	0	0	0	0	0	0	0	11
OTU_1271	0	0	0	0	0	0	0	28	0	0	0	0	0	0	0	0	0	0	3	0	0	0	0	0	0	0	0	0	0	0	0	0	0	0	1	0	0	0	0	0	0	0	0	0	0	0	0	0	0
OTU_604	0	28	51	0	0	0	0	0	0	0	0	0	0	0	0	0	0	0	0	0	0	0	0	0	0	0	0	0	0	0	0	0	0	0	0	0	0	0	0	0	0	0	0	0	0	0	0	0	0
OTU_649	0	0	0	4	0	0	0	0	0	0	0	0	0	0	0	0	0	0	3	0	0	0	0	0	0	0	0	0	0	0	0	0	0	0	0	0	102	0	0	0	0	0	0	0	0	0	0	0	0
OTU_26757	4	3	1	5	0	0	0	4	2	2	0	0	0	0	0	0	0	0	1	0	0	0	0	0	0	0	0	2	0	0	0	5	0	1	0	0	0	0	0	0	3	6	0	0	0	0	0	0	0
OTU_29807	0	0	0	0	0	0	0	0	0	0	15	0	0	0	0	0	0	0	0	0	0	0	0	0	0	0	0	0	0	0	0	0	0	0	0	0	0	0	0	0	0	0	6	1	0	63	0	0	0
OTU_448	0	0	0	0	0	0	0	0	0	0	0	0	0	0	0	0	0	0	1	0	0	0	0	3	0	0	0	0	0	0	0	0	0	0	4	0	0	0	0	16	0	0	0	0	0	0	0	0	0
OTU_2482	0	0	0	0	0	0	0	1	0	12	0	0	0	0	0	0	0	0	0	0	0	0	0	0	0	0	0	0	0	0	0	0	1	3	0	0	0	0	0	0	0	44	0	0	0	0	0	0	2
OTU_883	0	0	0	0	0	0	0	0	0	0	0	0	0	0	0	0	0	0	0	0	0	0	0	0	0	0	0	0	0	0	0	12	0	0	0	0	0	7	0	0	17	96	0	4	25	5	0	0	0
OTU_671	0	2	0	10	0	6	0	15	0	0	0	0	0	0	0	0	0	2	5	0	0	0	0	1	1	0	0	0	0	42	14	1	0	0	0	0	0	0	0	0	4	11	12	0	0	0	0	0	0
OTU_995	0	0	0	0	0	0	0	0	0	0	0	0	0	0	0	0	0	0	0	0	0	0	0	0	0	0	0	0	0	0	0	0	0	0	0	0	0	0	0	0	0	0	0	0	0	0	0	0	0
OTU_28506	0	0	0	0	0	0	0	0	0	0	0	0	0	0	0	0	0	4	0	0	0	2	0	0	0	0	0	0	0	0	0	0	0	4	0	0	0	0	9	0	0	0	0	0	0	0	0	0	0
OTU_1259	0	0	0	0	0	0	0	0	0	0	0	0	8	0	0	0	0	0	0	0	0	0	0	0	0	0	0	0	0	0	0	0	0	1	0	0	0	0	0	0	0	0	0	3	0	0	0	0	7
OTU_1275	0	0	0	0	0	0	0	0	0	0	0	0	0	0	0	0	0	0	0	0	0	0	0	0	0	0	0	0	0	0	0	0	0	0	0	0	0	0	0	0	0	0	0	2	0	0	0	0	0
OTU_22835	0	0	0	1	5	0	0	0	0	0	0	0	0	0	0	0	0	20	5	0	0	0	4	2	0	0	0	0	0	0	0	0	0	1	5	30	0	0	0	0	0	0	0	0	0	0	0	0	0
OTU_12099	0	0	0	0	0	0	0	0	0	17	0	0	0	0	0	0	0	0	0	0	1	0	0	0	0	0	0	0	0	0	0	0	0	1	0	0	0	0	0	0	0	0	0	0	0	0	0	14	0
OTU_2100	0	0	0	23	0	0	0	0	1	0	0	0	0	0	0	0	0	0	0	37	0	0	0	0	0	0	0	0	0	0	0	0	0	3	0	0	0	0	0	0	0	0	0	0	0	0	0	0	8
OTU_14000	0	0	0	0	0	0	0	0	0	0	0	0	0	0	0	0	0	4	3	0	0	0	0	8	0	0	0	0	0	0	0	0	0	0	0	7	0	0	0	0	0	0	0	0	0	0	0	0	0
OTU_882	0	0	0	0	0	0	0	0	0	0	0	0	0	0	0	0	0	0	0	0	0	0	0	0	0	0	0	0	0	0	0	0	0	0	0	0	0	0	0	0	0	0	0	0	0	0	0	0	0
OTU_2492	0	0	0	0	0	0	0	0	0	0	0	0	0	0	0	0	0	0	0	0	0	0	0	0	0	0	0	0	0	0	0	0	0	0	0	0	0	0	0	0	0	0	0	0	0	0	0	0	0
OTU_719	0	0	0	0	49	0	0	15	0	0	0	0	0	0	0	0	0	0	0	0	0	0	0	0	0	0	0	0	0	0	0	0	0	0	0	0	0	0	0	0	0	0	0	0	0	0	0	0	0
OTU_1623	0	0	0	0	0	0	0	0	0	0	0	0	0	0	0	0	0	0	0	0	0	0	0	0	0	0	0	0	0	24	0	4	0	0	0	3	0	0	0	0	0	0	0	0	0	0	0	0	0
OTU_26679	0	0	0	0	0	1	0	4	0	0	0	0	0	0	0	0	0	1	0	0	0	0	0	12	0	0	9	0	0	0	0	0	0	1	0	2	0	0	0	0	0	0	0	0	0	0	0	80	0
OTU_414	0	0	0	0	0	0	0	0	0	0	0	1	0	0	1	0	0	0	0	0	0	0	0	0	0	0	0	0	0	0	0	0	6	1	0	0	0	0	0	0	1	3	0	0	0	0	0	0	0
OTU_1250	0	0	0	0	0	0	0	5	0	0	0	0	0	0	0	0	0	0	0	0	0	0	0	0	0	0	0	0	0	0	0	0	0	0	0	0	0	0	0	0	0	0	0	0	0	0	1	38	0
OTU_1173	0	0	0	0	0	0	0	0	0	0	0	0	0	0	0	0	0	0	0	0	0	0	0	0	0	0	0	0	0	0	0	0	0	0	0	0	0	0	0	0	0	0	0	0	0	0	0	0	0
OTU_23835	0	0	0	0	0	0	0	2	0	0	0	0	0	0	0	0	0	0	0	0	0	0	0	0	0	0	14	0	0	0	0	3	0	1	0	0	0	0	0	0	0	0	2	0	0	0	0	0	0
OTU_29283	0	2	0	0	0	0	0	0	0	0	0	1	0	0	0	1	0	0	0	0	0	1	1	0	1	0	0	0	0	1	0	0	0	0	0	0	0	0	0	0	0	0	0	0	0	0	0	0	0
OTU_1082	0	0	0	0	0	0	0	0	0	0	109	0	0	0	0	0	0	0	0	0	0	0	0	0	0	0	0	0	0	44	0	0	0	0	0	0	0	0	0	0	0	0	0	0	0	0	0	0	0
OTU_432	0	0	0	0	0	0	0	0	0	0	0	0	0	0	0	0	0	0	0	0	0	65	0	0	0	0	0	0	0	0	0	0	0	0	0	0	0	0	0	0	0	0	0	0	0	0	0	0	0
OTU_28348	0	0	1	0	0	0	0	0	0	0	0	0	0	0	0	0	0	0	0	11	0	0	0	0	0	0	0	0	0	0	0	0	0	0	0	0	0	0	0	0	11	0	0	2	0	1	0	0	0
OTU_787	0	0	0	0	0	0	0	0	0	0	0	0	0	0	1	0	0	0	0	0	0	0	0	0	0	0	0	0	0	14	0	0	0	1	0	0	0	4	0	0	0	18	13	21	47	0	2	0	0
OTU_27967	0	0	0	2	0	0	0	0	0	0	0	0	0	0	0	0	0	0	0	0	0	0	0	0	0	0	37	1	5	0	0	0	0	0	0	0	0	0	0	0	0	0	0	0	2	1	0	0	0
OTU_1292	0	0	0	3	1	0	0	5	0	0	0	0	0	0	0	0	0	0	1	0	0	0	0	0	0	0	0	8	0	0	0	0	0	0	0	0	0	0	0	5	0	0	0	1	0	0	0	0	0
OTU_378	0	0	0	0	6	0	0	0	0	0	0	0	0	0	0	23	0	0	0	0	1	0	0	0	17	0	0	0	0	0	0	0	0	0	3	0	0	0	0	5	0	0	0	0	0	0	0	0	0
OTU_26288	0	25	18	0	4	2	0	0	0	0	14	0	0	2	0	2	0	11	1	0	0	2	1	48	0	0	0	0	0	0	0	0	0	0	0	21	0	0	0	0	0	0	0	0	0	0	0	0	0
OTU_20381	0	2	4	0	0	0	0	3	0	0	0	0	0	0	0	0	0	0	0	1	0	0	0	0	0	47	0	0	0	0	0	0	1	0	0	0	0	0	0	0	0	0	0	0	0	0	5	0	0
OTU_895	0	0	0	0	0	0	0	0	0	0	0	0	0	0	0	0	0	0	0	0	0	0	0	0	0	0	0	0	0	0	0	0	0	0	0	0	0	0	0	0	0	0	0	0	0	0	0	0	0
OTU_24829	0	2	6	0	0	0	0	0	0	45	0	0	0	0	0	0	0	0	0	0	0	0	0	0	0	0	18	0	0	0	0	1	0	4	3	0	0	4	0	0	0	1	6	0	1	2	0	0	0
OTU_371	0	0	0	0	0	0	0	0	0	0	0	0	0	0	0	0	0	0	2	0	0	0	0	0	0	0	0	0	0	0	0	0	0	0	0	0	0	0	0	0	0	0	0	0	0	0	0	0	0
OTU_1196	0	1	0	0	0	0	0	0	0	0	0	0	0	0	0	0	0	0	0	0	1	0	0	0	0	0	0	0	0	0	0	0	0	1	0	0	0	3	0	0	0	0	21	0	0	0	15	0	0
OTU_6480	0	0	0	0	0	0	0	0	0	0	0	0	0	0	0	3	0	0	6	0	0	0	0	0	1	0	0	0	3	0	0	0	0	0	0	0	0	0	0	0	0	0	0	0	0	1	20	0	0
OTU_27230	2	0	0	0	17	0	2	0	0	0	0	0	0	0	0	0	0	4	2	8	0	0	0	6	1	0	0	0	0	0	0	0	0	1	4	0	2	0	0	37	0	0	0	0	0	0	0	0	0
OTU_562	0	1	0	0	0	0	0	0	0	0	0	0	0	0	0	0	0	0	0	0	0	0	0	0	0	32	0	0	0	0	0	0	8	1	0	0	0	0	0	0	0	0	0	1	0	0	14	0	10
OTU_1482	0	0	0	0	0	0	0	0	0	0	0	0	0	0	0	0	0	0	0	0	0	0	0	0	0	0	0	0	0	0	0	0	0	0	0	0	0	0	0	0	0	0	0	0	0	0	0	103	0
OTU_15749	0	0	0	0	0	0	0	0	0	0	0	0	0	0	0	0	1	0	0	0	0	3	0	0	0	0	1	0	0	0	0	0	0	0	0	0	0	0	0	0	0	0	0	0	0	0	0	0	0
OTU_16836	0	1	0	0	0	1	0	0	0	0	0	0	0	0	0	0	0	30	3	0	3	0	0	3	0	0	0	0	0	0	0	0	0	0	3	26	0	0	0	6	0	0	0	0	0	0	0	0	0
OTU_27723	0	2	2	0	0	0	0	2	1	0	5	2	1	0	1	0	0	0	0	0	0	0	0	0	0	4	0	0	1	2	0	3	16	7	0	0	0	6	1	0	2	3	0	3	1	2	1	0	4
OTU_818	0	0	0	0	0	0	0	0	0	0	0	0	0	0	0	0	0	0	0	0	0	0	0	0	0	0	0	0	0	0	0	1	0	2	0	0	0	0	11	0	0	0	0	3	21	3	0	0	0
OTU_970	0	0	0	0	0	0	0	0	0	0	0	0	0	0	0	0	0	0	0	0	0	0	0	0	0	0	0	0	0	0	0	0	0	0	0	0	0	12	0	0	0	0	0	0	0	0	0	0	19
OTU_27518	0	0	0	0	0	0	0	2	0	0	0	0	0	0	0	0	0	0	0	0	0	0	0	0	0	0	0	0	0	0	0	0	0	0	0	0	0	0	0	0	0	0	0	0	0	0	0	0	0
OTU_1995	0	2	0	0	0	0	0	0	0	0	0	0	0	0	0	0	3	0	0	0	0	0	0	0	0	43	0	0	4	0	0	0	0	1	0	0	0	0	0	0	0	0	0	0	0	0	0	0	0
OTU_403	0	2	0	0	14	7	0	0	0	0	0	0	0	0	0	0	39	3	0	0	0	0	0	4	0	0	0	0	0	0	0	0	0	0	25	1	0	0	0	0	0	0	0	0	0	0	0	0	0
OTU_29580	0	0	0	0	0	0	0	0	0	16	0	26	0	0	0	0	0	0	0	0	0	0	0	0	0	0	0	0	0	0	0	0	0	0	0	0	0	0	0	0	0	0	0	0	0	6	0	0	0
OTU_1644	0	0	0	0	0	0	0	0	0	0	0	0	0	0	74	0	0	0	0	0	0	0	0	0	0	0	0	0	0	0	0	0	0	0	0	0	0	0	0	0	0	0	0	0	0	0	0	0	0
OTU_305	2	0	0	0	0	12	0	3	0	0	0	0	0	0	0	0	0	56	2	0	1	0	0	18	0	0	0	0	0	0	0	0	0	0	0	27	0	0	0	0	0	0	0	0	0	0	0	0	0
OTU_28433	0	0	0	0	0	0	0	0	0	0	0	0	0	0	0	0	0	0	0	0	0	0	0	0	0	0	0	0	0	0	0	0	0	5	0	0	0	0	0	0	19	2	37	17	16	10	14	0	0
OTU_23072	0	0	0	0	0	0	0	0	0	0	0	0	0	0	0	0	0	0	0	0	0	0	0	0	0	0	0	0	0	0	0	0	0	5	0	0	0	0	0	0	0	1	0	0	0	0	0	0	0
OTU_455	6	1	1	0	0	22	0	0	0	0	0	0	0	0	0	0	0	0	0	0	1	0	24	2	0	0	0	0	0	0	0	0	0	0	6	0	0	0	0	0	0	0	0	0	0	0	0	0	0
OTU_916	5	0	0	0	0	0	0	0	0	0	0	0	0	0	0	0	0	0	0	0	0	0	0	0	0	0	0	0	0	0	39	0	0	0	0	0	0	0	0	0	0	0	0	0	0	0	0	0	0
OTU_741	9	0	0	0	0	0	0	0	0	0	1	0	0	0	0	0	0	0	0	0	0	0	0	0	0	0	0	0	0	0	20	0	0	0	0	0	0	0	0	0	0	0	0	0	0	0	0	0	0
OTU_23281	0	0	0	0	0	0	0	1	0	0	9	1	1	0	0	0	0	0	0	0	0	0	0	0	0	3	0	0	0	2	0	0	2	14	0	0	0	3	0	0	0	0	16	7	0	0	9	0	2
OTU_582	7	1	0	0	0	0	0	0	0	0	0	0	0	0	0	0	0	0	0	0	0	0	0	0	0	0	0	0	0	0	0	0	0	0	0	0	0	0	0	0	0	0	0	0	0	0	0	0	0
OTU_762	25	0	0	0	0	10	0	0	0	0	0	0	0	0	0	0	0	1	0	0	0	0	0	5	1	0	0	0	0	0	0	0	0	0	5	0	0	0	0	0	0	0	0	0	0	0	0	0	0
OTU_2060	0	9	0	0	0	0	0	0	0	0	0	0	0	0	0	0	0	0	0	0	0	0	0	0	0	0	0	9	0	0	0	0	0	0	0	0	0	0	0	0	0	0	0	0	0	0	0	0	0
OTU_809	0	0	0	0	0	0	0	0	0	0	0	0	0	0	0	0	0	0	0	0	0	0	0	0	0	0	0	0	0	0	0	0	7	0	0	0	0	0	0	0	21	30	26	20	6	0	0	0	0
OTU_647	48	0	0	0	0	0	0	0	0	0	0	0	0	0	0	0	0	0	0	0	0	0	0	0	0	0	0	0	0	0	16	0	0	0	0	0	1	0	0	0	0	0	0	0	0	0	0	0	0
OTU_2320	0	1	0	0	0	4	0	0	0	1	0	0	0	0	0	0	0	0	2	3	6	0	1	0	1	0	0	0	0	0	0	0	0	0	5	0	0	0	0	0	0	0	0	0	0	0	0	0	0
OTU_415	5	0	0	2	0	0	0	1	0	0	0	0	0	0	0	0	0	0	0	0	0	0	0	64	0	0	0	0	0	0	0	0	0	0	0	0	1	0	0	0	0	0	0	0	0	0	0	0	0
OTU_26269	0	15	3	0	0	0	0	0	0	0	0	0	0	0	1	4	0	0	2	0	1	0	13	0	4	0	5	0	7	0	9	3	10	1	3	0	0	0	1	2	0	0	0	0	0	0	0	0	0
OTU_516	0	0	0	6	0	0	0	0	0	0	0	0	0	0	0	0	39	0	0	0	2	0	2	0	0	0	0	0	0	0	0	0	0	0	0	0	19	0	0	3	0	0	0	0	0	0	0	0	0
OTU_15406	0	0	0	0	0	0	0	1	0	0	1	0	0	0	0	1	1	0	0	8	0	0	2	1	1	0	0	0	0	0	0	6	0	13	0	0	0	1	0	0	16	0	0	0	0	0	0	0	0
OTU_24450	0	11	7	0	3	0	0	2	0	0	0	0	0	0	0	5	0	0	9	0	6	0	0	0	0	0	10	0	0	0	0	0	0	1	10	0	0	0	0	0	0	0	0	4	0	0	0	0	0
OTU_27144	9	11	11	2	0	1	1	1	0	0	0	0	0	0	0	0	0	3	2	5	0	0	4	2	0	0	0	3	2	0	0	0	0	1	4	6	0	0	0	0	0	0	0	0	0	0	0	0	15
OTU_1708	0	0	0	0	0	0	0	0	0	0	0	0	0	0	0	0	0	0	0	0	0	0	0	0	0	0	0	0	2	0	0	0	0	0	0	0	0	0	0	0	9	10	9	7	32	0	1	0	0
OTU_21704	0	0	0	0	3	17	0	1	0	0	0	0	0	0	0	0	0	2	3	0	0	0	0	0	0	0	0	0	0	0	0	0	0	0	15	1	0	0	0	2	0	0	0	0	0	0	0	0	0
OTU_5061	0	1	0	7	1	10	0	0	0	0	0	0	0	0	0	0	0	9	0	0	19	0	0	11	1	0	0	0	0	0	0	0	0	0	2	10	0	0	0	0	0	0	0	0	0	0	0	0	0
OTU_338	0	0	0	0	0	0	0	1	0	1	0	0	0	0	0	0	0	0	0	0	1	0	0	0	0	0	0	0	0	0	0	0	0	0	0	0	0	0	0	0	1	0	0	0	0	0	0	0	0
OTU_18381	0	0	0	0	5	27	0	0	0	0	0	0	0	0	0	0	0	4	4	0	0	0	1	6	0	0	0	0	0	0	0	0	0	0	13	5	33	0	0	0	0	0	0	0	0	0	0	0	0
OTU_1653	0	0	0	0	0	0	0	0	0	0	0	21	0	0	0	0	0	0	0	0	0	0	0	0	0	0	0	0	0	0	0	0	0	0	0	0	0	0	0	0	0	0	0	0	0	0	0	0	0
OTU_1231	0	8	1	9	0	0	0	0	0	0	0	0	0	0	0	0	0	1	2	0	0	2	5	1	0	0	0	2	0	0	0	0	0	1	0	0	0	0	0	0	0	0	0	0	0	0	0	0	0
OTU_5789	0	0	0	1	0	0	0	0	0	1	0	0	0	0	0	0	0	0	0	0	0	0	0	0	4	0	0	0	0	0	0	0	1	0	0	0	0	0	0	3	0	0	1	0	0	0	0	0	0
OTU_1204	0	0	0	0	0	0	0	0	0	0	0	0	0	0	0	0	0	3	0	0	0	0	0	0	0	5	0	0	0	0	0	0	0	7	1	4	0	0	0	0	0	0	0	0	0	0	0	0	0
OTU_27855	0	0	0	0	0	0	0	0	0	0	0	0	0	0	0	0	0	0	0	0	0	0	0	0	0	0	0	0	0	0	0	0	0	0	0	0	0	0	0	0	0	0	0	0	0	0	0	0	9
OTU_16549	0	0	0	0	10	0	0	0	0	0	0	0	0	0	0	0	0	0	14	0	0	0	0	0	1	0	0	0	0	0	0	0	0	0	5	0	0	0	0	0	0	0	0	0	0	0	0	0	1
OTU_1664	17	0	0	0	1	0	0	7	0	1	0	0	0	0	0	0	0	1	1	0	1	0	0	1	0	25	0	0	0	0	0	0	0	0	0	5	0	0	0	0	0	0	0	0	0	0	0	0	1
OTU_1554	0	0	0	0	0	0	0	0	0	0	1	0	0	0	0	0	0	0	0	2	0	0	0	1	0	0	0	0	0	0	0	6	0	2	0	0	0	0	0	0	0	0	0	0	0	0	0	0	0
OTU_27575	0	1	8	0	1	0	0	1	1	20	0	0	0	1	0	0	0	0	0	0	0	0	0	2	1	0	0	1	0	0	9	0	0	1	0	0	0	0	10	0	1	0	0	0	0	0	0	0	0
OTU_15852	0	0	0	0	0	0	0	0	0	0	0	0	0	0	0	0	0	0	6	0	9	0	5	0	1	0	0	0	0	0	0	0	0	0	5	0	0	0	0	2	0	0	0	0	0	0	0	0	0
OTU_25465	0	0	6	0	1	0	12	0	0	0	0	0	0	0	0	10	0	0	2	0	2	0	0	0	12	0	0	0	0	0	2	0	0	2	5	0	0	0	0	2	0	0	0	0	0	0	0	0	0
OTU_13008	0	0	0	0	0	0	0	0	0	0	0	0	0	0	0	0	0	0	0	0	0	0	0	0	0	0	0	0	0	0	0	0	0	0	0	0	0	0	0	0	0	0	0	0	0	0	0	0	0
OTU_15658	0	0	0	0	0	0	0	0	0	0	0	0	0	0	0	0	0	0	0	0	0	0	0	0	0	0	0	0	0	0	0	0	0	0	0	0	0	0	0	0	0	0	0	0	0	0	0	0	0
OTU_1038	0	0	0	0	7	0	0	0	0	0	0	0	0	0	0	0	0	0	0	0	0	0	0	0	0	0	0	0	0	0	0	0	0	0	0	0	0	0	0	0	0	0	0	0	0	0	0	0	0
OTU_484	0	3	1	0	0	1	0	0	0	1	0	0	0	0	0	0	4	7	7	0	5	0	39	5	0	0	0	0	0	0	0	0	0	0	0	3	0	0	0	0	0	0	0	0	0	0	0	0	0
OTU_820	0	0	0	0	0	0	0	0	0	0	0	0	0	0	0	0	0	0	0	0	0	0	0	0	0	0	0	9	56	0	0	0	0	0	0	0	0	0	0	0	0	0	0	0	0	0	0	0	0
OTU_27104	0	0	0	0	0	0	0	0	0	0	0	0	0	0	0	0	0	4	0	0	0	0	0	0	0	0	0	0	0	0	0	0	11	0	3	32	0	0	5	0	0	0	0	0	0	0	0	0	0
OTU_24185	0	0	0	140	0	0	0	0	0	0	0	0	0	0	0	0	0	0	0	0	0	0	0	0	1	0	0	0	0	0	0	0	0	0	0	0	0	5	0	0	0	0	13	0	0	0	0	0	0
OTU_28729	0	0	0	0	0	0	0	0	0	0	2	0	0	0	0	0	1	0	0	0	0	0	0	0	0	3	20	17	18	0	0	0	1	0	0	0	0	0	0	0	0	0	0	1	1	0	0	1	0
OTU_687	0	0	0	0	0	0	0	0	0	0	0	0	0	0	0	0	0	0	0	0	0	0	0	0	0	0	0	0	0	0	0	0	0	0	0	0	0	0	0	0	0	0	0	0	0	0	0	0	0
OTU_331	0	20	1	0	0	0	0	0	0	0	0	0	0	0	0	0	0	0	0	0	0	0	0	3	0	0	0	0	0	0	0	0	0	0	0	0	0	0	0	0	0	0	0	0	0	0	2	0	0
OTU_1448	1	0	0	0	0	0	0	0	0	0	0	0	0	0	0	0	0	0	0	0	0	0	0	0	0	0	0	0	0	0	0	0	0	0	0	0	0	0	0	0	0	0	0	0	0	0	0	0	0
OTU_1090	0	0	0	0	0	0	0	1	0	0	0	0	0	0	0	0	0	0	0	0	0	1	0	0	0	0	0	0	0	0	0	0	0	0	0	0	0	0	0	0	0	0	0	0	0	0	0	0	24
OTU_768	0	0	0	0	0	0	0	3	0	0	0	0	0	0	0	0	0	7	0	0	0	0	7	0	0	0	0	0	0	0	0	0	0	0	0	2	0	0	0	0	0	0	0	0	0	0	0	0	0
OTU_5903	0	0	0	0	0	0	0	0	0	183	0	0	0	0	0	0	0	0	0	0	0	0	0	0	0	8	0	0	2	0	0	0	0	0	0	0	0	0	6	0	0	0	0	0	0	0	0	0	0
OTU_28707	1	0	0	0	0	0	0	0	0	0	2	0	0	0	0	0	6	3	1	0	0	0	14	3	0	0	0	0	0	0	0	0	0	0	1	1	0	0	0	0	0	0	0	0	0	0	15	0	0
OTU_29241	0	0	0	8	0	0	0	0	3	2	1	3	1	0	0	2	0	0	0	0	4	0	0	0	0	1	0	0	0	1	2	0	0	0	0	0	0	0	0	0	0	0	0	0	0	0	0	2	3
OTU_441	0	0	0	0	10	0	0	0	0	0	0	0	0	0	0	0	0	0	2	0	0	0	0	0	25	0	0	0	0	0	0	0	0	0	0	0	0	0	0	5	0	0	0	0	0	0	0	0	0
OTU_21188	0	3	0	0	0	1	0	0	0	0	0	0	0	0	0	0	0	0	2	0	0	0	2	0	0	0	0	0	0	0	0	0	0	4	4	0	0	0	0	0	0	0	0	0	0	0	0	0	0
OTU_635	0	0	0	0	14	0	0	0	0	0	0	0	0	0	0	0	0	0	0	0	5	0	0	0	0	0	0	0	0	0	0	0	0	0	0	0	0	0	0	0	0	0	0	0	0	0	0	0	0
OTU_1673	88	0	0	0	4	0	0	0	0	0	0	0	0	0	0	0	0	0	0	0	30	0	0	0	1	0	0	0	0	0	0	0	0	0	0	0	0	0	0	0	0	0	0	0	0	0	0	0	0
OTU_16146	0	0	0	0	2	0	0	0	0	0	0	0	0	0	0	0	0	0	1	0	0	0	0	0	31	0	0	0	0	0	0	0	0	0	0	0	0	0	0	0	0	0	0	0	0	0	0	0	0
OTU_329	0	0	0	0	7	0	0	0	0	0	0	0	0	0	0	36	0	0	0	0	3	0	0	0	2	0	0	0	0	0	0	0	0	0	1	0	0	0	0	3	0	0	0	0	0	0	0	0	0
OTU_21977	0	0	0	0	0	0	0	0	1	1	5	2	2	3	9	0	0	0	0	0	0	0	0	0	0	4	0	0	2	1	0	1	1	1	0	0	0	0	0	0	0	3	2	0	2	3	1	3	0
OTU_86	0	0	0	0	5	1	0	0	3	0	0	0	0	0	0	0	1	0	10	0	0	0	0	0	1	0	0	0	0	0	0	1	0	1	5	0	4	0	0	1	0	0	0	0	0	0	0	0	0
OTU_15064	0	0	0	0	2	0	0	0	0	0	0	101	0	0	0	0	0	2	0	0	0	0	0	1	0	0	0	0	0	0	0	0	0	0	4	25	0	0	0	21	0	0	0	0	0	0	0	0	0
OTU_597	0	0	0	0	0	0	0	0	0	0	0	0	0	0	0	0	0	0	1	0	0	0	0	0	2	36	0	0	0	0	0	0	0	0	0	0	0	0	0	22	0	0	0	0	0	0	0	0	0
OTU_29945	0	1	1	0	3	0	0	1	0	0	0	0	0	0	0	0	0	0	0	0	0	0	0	0	0	0	0	0	0	0	0	0	0	5	0	0	0	0	0	0	0	0	4	0	0	0	0	0	0
OTU_425	0	0	0	0	0	0	0	0	0	0	0	0	0	0	0	0	0	0	0	9	0	0	0	0	0	0	1	0	0	0	0	0	0	0	0	0	0	0	0	0	0	0	0	0	0	0	0	0	0
OTU_14378	1	0	0	0	9	0	0	0	0	0	1	1	0	0	0	9	0	0	6	0	0	0	0	0	3	0	0	0	1	0	0	0	0	0	0	0	0	0	0	0	0	0	0	0	0	0	0	0	0
OTU_1526	0	0	0	11	0	0	0	0	0	0	0	0	0	0	0	0	0	0	0	0	0	0	0	0	0	0	0	4	0	0	0	0	0	0	0	0	35	0	0	0	0	0	0	0	0	6	0	0	7
OTU_1190	0	0	0	0	0	0	0	0	0	0	0	0	0	0	0	0	0	0	0	0	0	0	0	0	0	0	0	0	8	0	0	8	0	17	0	0	0	4	8	0	19	1	0	0	0	0	0	0	0
OTU_1428	0	0	0	0	0	0	0	0	0	0	0	0	0	0	0	0	0	0	0	0	0	1	0	0	0	0	0	0	0	0	0	0	0	0	0	0	0	0	0	0	0	0	0	0	0	0	0	0	0
OTU_3415	0	0	0	0	0	0	0	4	0	0	0	0	0	0	0	0	0	0	0	0	0	0	0	0	0	0	0	0	0	0	0	9	0	1	0	0	0	0	0	0	0	0	6	0	0	0	0	0	0
OTU_28002	0	0	1	0	0	0	0	0	0	0	0	0	0	0	0	0	0	0	0	15	0	0	0	0	0	0	0	1	6	0	0	4	0	2	0	0	0	0	5	0	0	5	0	0	0	0	6	0	0
OTU_1024	0	0	0	0	0	0	0	0	0	0	0	0	0	0	0	0	0	0	0	0	0	0	0	0	0	13	0	0	0	0	0	0	0	4	0	0	0	0	3	0	0	0	0	7	0	4	0	0	0
OTU_22681	0	0	0	0	4	0	2	5	0	0	0	0	0	0	0	0	0	0	0	0	0	1	1	0	0	0	0	0	0	0	0	0	0	0	0	0	0	0	0	0	0	0	0	0	0	0	0	0	0
OTU_28967	0	0	0	0	5	0	0	4	8	22	0	0	0	0	0	0	0	0	13	0	0	0	0	0	0	1	2	0	0	0	0	0	0	0	1	0	0	5	0	0	0	0	0	4	0	0	6	0	0
OTU_25391	0	0	0	0	0	0	0	3	0	0	0	0	0	0	0	0	0	0	0	0	0	76	0	0	0	0	1	1	2	0	0	3	0	0	0	0	0	0	0	0	0	0	0	0	0	0	0	0	0
OTU_957	0	7	2	0	0	0	0	1	0	0	0	0	0	0	0	0	0	0	0	6	0	0	0	0	0	0	0	0	0	0	0	0	0	0	0	0	0	0	0	0	0	0	0	0	0	0	0	0	0
OTU_1414	0	0	0	1	4	4	1	0	0	0	2	2	0	0	0	0	1	9	1	0	2	0	0	12	0	0	0	0	0	1	0	0	0	0	12	14	0	1	2	6	0	0	0	0	0	0	0	0	0
OTU_21078	0	0	0	0	2	0	0	0	0	0	0	0	0	0	0	0	0	0	0	0	0	0	0	0	7	0	0	0	0	0	0	0	0	1	0	0	0	0	0	11	0	0	0	0	0	0	0	0	0
OTU_3731	0	0	0	0	0	0	2	0	0	0	58	0	0	0	0	23	0	0	1	0	0	0	0	0	0	0	1	0	0	0	0	0	1	0	0	0	0	7	8	0	0	0	0	3	0	0	1	0	0
OTU_21946	0	0	0	0	1	0	0	0	0	0	0	0	0	0	0	0	0	0	0	0	0	0	0	0	0	0	7	0	0	0	0	0	0	0	0	0	0	0	0	0	0	0	0	0	0	0	0	0	0
OTU_1455	0	0	0	0	0	0	0	0	0	0	0	0	0	0	0	0	0	0	0	0	0	0	0	0	0	0	0	0	0	0	0	0	0	0	0	0	0	0	0	0	0	0	0	0	0	0	0	0	0
OTU_770	0	0	0	0	0	0	0	0	0	0	0	0	0	0	0	0	0	0	0	0	0	0	0	0	0	0	0	2	0	0	0	0	0	0	0	0	0	0	0	0	0	0	0	0	0	0	0	0	7
OTU_1067	0	0	0	0	0	0	0	0	0	0	0	0	0	0	0	0	0	0	0	0	0	0	0	0	0	0	0	0	0	0	0	0	0	0	0	0	0	0	0	0	0	0	0	0	0	0	0	0	0
OTU_14957	0	0	0	0	0	0	0	0	0	0	0	1	0	0	0	0	0	0	0	0	0	0	0	0	0	0	0	1	0	0	0	2	1	0	0	0	0	0	0	0	0	0	0	0	0	0	1	0	0
OTU_474	0	6	2	3	0	0	1	0	0	0	0	0	0	0	0	0	0	0	0	0	0	3	0	1	0	0	0	1	0	0	0	0	0	1	0	0	0	0	0	0	0	0	0	0	0	0	0	0	0
OTU_3616	0	1	1	0	0	0	0	5	0	0	0	2	0	0	1	0	0	0	0	0	0	44	0	0	0	0	0	12	5	0	0	1	3	0	0	0	0	1	0	0	1	1	0	0	0	0	0	0	1
OTU_29652	0	2	1	0	0	0	0	3	0	0	0	0	0	0	0	0	0	0	0	0	0	0	0	0	0	0	0	0	0	0	0	0	9	7	0	0	0	7	2	0	5	0	6	0	0	8	13	0	0
OTU_1397	0	0	0	0	0	0	0	3	0	0	0	0	1	6	1	0	0	0	0	0	0	0	0	0	0	0	0	0	0	0	7	0	0	0	0	0	0	0	0	0	0	0	0	0	0	0	0	0	1
OTU_924	0	0	0	0	0	0	0	2	0	0	0	0	0	0	0	0	0	0	0	0	0	0	154	1	0	0	0	0	1	0	0	0	0	0	3	0	0	0	0	0	0	0	0	0	0	0	0	1	0
OTU_19384	0	0	0	0	0	0	0	0	0	0	0	0	0	0	0	0	0	0	0	34	0	0	3	0	0	0	0	0	0	0	0	0	0	1	0	0	0	0	0	0	0	0	0	0	0	0	0	0	0
OTU_19781	0	0	0	0	1	41	0	0	0	0	0	0	0	0	0	0	0	44	7	0	0	0	0	10	0	0	0	0	0	0	0	0	0	0	20	45	0	0	0	1	0	0	0	0	0	0	0	0	0
OTU_14099	0	0	0	0	0	0	0	0	0	0	0	0	0	0	0	0	0	0	0	0	0	0	0	0	0	0	0	1	0	2	0	0	1	0	0	0	0	0	0	0	0	0	0	0	0	1	0	0	0
OTU_988	0	0	0	0	0	3	0	0	0	0	0	0	0	0	0	0	0	18	0	41	0	0	0	0	0	0	0	0	2	0	0	8	0	1	3	11	0	0	12	0	0	0	0	2	0	0	16	0	0
OTU_2347	0	0	0	0	0	0	0	0	0	0	0	0	0	0	0	0	0	0	0	0	0	0	0	0	0	0	0	0	0	0	0	0	0	0	0	0	0	0	0	0	0	0	0	0	0	0	0	0	1
OTU_28366	0	1	2	2	1	0	0	0	0	1	0	0	0	0	0	0	4	0	0	0	1	0	2	1	0	0	0	0	0	0	14	2	2	0	1	0	0	0	1	0	0	0	0	0	0	0	0	0	0
OTU_29117	0	0	0	0	0	0	0	1	1	0	0	0	0	0	0	0	0	0	0	0	0	0	0	0	1	0	2	3	0	0	0	0	0	0	0	0	0	0	15	0	5	0	0	0	0	0	3	0	0
OTU_19727	1	104	1	0	2	2	0	0	0	0	0	0	0	0	0	0	0	3	5	0	0	0	0	2	1	0	2	0	0	0	1	0	0	0	2	3	0	0	0	0	0	0	0	0	0	0	0	0	0
OTU_848	0	0	0	0	0	0	0	0	0	0	0	0	0	0	0	0	0	0	0	0	0	0	0	0	0	0	0	12	0	68	0	20	6	5	0	0	1	3	0	0	0	0	0	0	0	0	29	0	10
OTU_25463	0	0	2	0	4	0	0	0	0	0	0	0	0	0	0	0	12	0	1	0	0	0	0	2	0	0	0	0	0	0	0	0	0	0	0	0	11	0	0	4	0	8	0	0	0	0	0	0	0
OTU_943	0	0	0	0	0	0	0	0	0	0	0	0	0	1	0	0	0	1	0	0	0	0	0	0	0	4	0	0	0	0	18	0	0	1	0	0	0	0	0	0	0	0	0	0	0	0	0	0	0
OTU_413	1	1	0	0	2	0	0	0	0	0	0	0	0	0	0	0	0	1	6	0	1	0	0	0	0	0	0	0	0	0	0	0	0	0	0	0	0	0	0	0	0	0	0	0	0	0	0	0	0
OTU_29105	0	0	12	0	3	0	4	1	0	0	0	0	0	0	0	7	0	0	0	0	2	0	0	0	11	2	0	0	0	0	1	0	0	2	5	0	1	0	0	1	0	0	0	2	0	0	0	0	11
OTU_16734	0	6	2	2	0	0	0	0	0	0	0	19	0	0	0	0	0	8	2	0	0	0	0	1	0	0	0	0	0	0	0	1	0	3	4	11	0	0	3	0	0	0	0	0	0	0	13	0	15
OTU_993	0	0	0	0	0	0	3	1	0	0	0	0	0	0	0	0	0	0	0	0	0	0	0	0	0	0	0	0	0	0	0	0	0	0	0	0	0	0	0	0	0	0	0	0	0	0	0	0	0
OTU_21121	0	1	1	0	1	0	0	3	0	0	0	0	0	0	0	0	0	0	0	10	0	0	0	0	0	30	0	0	5	0	0	2	5	0	1	1	0	0	14	0	0	0	0	0	0	0	0	0	2
OTU_793	0	0	1	0	0	0	0	0	0	0	0	0	0	0	0	0	0	0	0	0	0	0	0	0	0	0	0	0	0	0	0	4	0	1	0	1	0	0	0	0	3	0	0	0	0	9	0	0	0
OTU_1030	0	0	0	0	0	0	0	0	0	0	0	0	0	0	0	0	0	0	0	0	0	0	0	1	0	0	0	0	0	0	0	0	0	0	0	0	0	0	0	0	4	0	0	0	0	0	0	0	0
OTU_418	2	0	0	25	1	6	0	1	0	0	0	0	0	0	0	0	0	6	0	0	0	0	0	19	0	0	0	0	0	0	0	0	0	0	0	6	0	0	0	0	0	0	0	0	0	0	0	0	0
OTU_1042	0	0	0	6	0	1	0	0	0	0	0	0	0	0	53	0	0	2	0	0	0	0	0	0	0	0	0	0	0	0	0	0	0	0	2	0	0	0	0	3	0	0	0	0	0	0	0	0	0
OTU_28791	0	0	0	0	0	0	0	0	0	0	0	0	0	0	0	0	0	0	0	0	0	0	0	0	0	0	0	0	0	0	1	1	29	8	0	0	0	3	13	0	18	0	0	0	0	14	6	0	0
OTU_13497	1	14	9	0	0	0	1	0	0	0	0	0	0	0	0	0	13	4	3	0	0	0	9	0	0	0	0	0	0	2	2	2	1	0	2	2	0	0	1	1	0	0	0	0	0	1	1	0	0
OTU_17046	0	0	0	0	0	1	1	4	0	0	0	0	0	0	0	0	0	5	0	0	17	0	0	17	0	0	0	0	0	0	0	0	0	0	1	16	0	0	0	0	0	0	0	0	0	0	0	0	9
OTU_7855	0	0	0	0	0	18	0	0	0	0	0	0	0	0	0	0	0	1	5	0	4	0	0	1	0	0	0	0	0	0	0	0	0	0	27	0	0	0	0	3	0	0	0	0	0	0	0	0	0
OTU_25407	0	0	0	2	0	0	0	0	0	0	0	0	0	0	0	0	0	0	0	0	0	0	0	0	0	0	0	4	0	0	0	0	0	0	0	0	0	0	5	0	0	0	0	5	0	0	0	0	0
OTU_1302	0	0	0	0	0	0	0	0	0	0	0	0	0	0	0	0	0	4	0	3	0	0	0	1	0	0	2	0	7	20	0	0	0	4	0	1	0	0	5	0	3	0	3	0	0	6	3	0	0
OTU_605	7	0	0	17	18	0	0	0	0	0	0	0	0	0	0	0	0	0	2	0	0	0	0	0	1	0	0	0	0	0	0	0	0	0	0	0	0	0	0	0	0	0	0	0	0	0	0	0	0
OTU_1594	0	0	0	0	0	0	0	0	0	0	0	0	0	0	0	0	0	0	0	0	0	0	0	0	0	0	0	0	0	0	0	0	0	0	0	0	0	0	0	0	0	0	0	0	0	0	0	0	0
OTU_27929	0	0	0	0	0	0	0	0	0	0	0	0	0	0	0	0	0	0	0	0	0	0	0	0	0	0	0	0	0	0	0	0	0	0	0	0	0	0	0	0	0	0	0	0	0	0	0	0	0
OTU_401	0	0	0	0	9	0	0	0	0	0	0	0	0	0	0	2	0	0	0	0	1	0	0	0	0	0	0	0	0	0	0	0	0	0	0	0	0	0	0	1	0	0	0	0	0	0	0	0	0
OTU_28953	0	0	0	0	5	0	0	0	0	0	0	0	0	0	0	0	0	0	2	0	0	0	5	0	0	0	0	0	0	0	0	0	0	0	1	0	3	0	0	29	0	0	0	0	0	0	0	0	5
OTU_23966	0	0	0	0	0	0	0	0	0	0	0	0	0	0	0	0	0	0	0	0	0	0	0	0	0	0	0	0	0	0	0	0	0	0	0	0	0	0	0	0	0	0	1	0	0	0	0	0	0
OTU_728	0	0	0	0	0	0	0	0	0	0	0	0	0	0	0	0	0	0	0	0	0	0	0	0	0	0	18	6	0	0	0	0	16	0	0	0	0	0	6	0	0	0	30	16	3	0	4	0	0
OTU_693	2	0	0	0	5	12	0	1	0	0	0	0	0	0	0	0	0	8	0	0	5	0	0	0	1	0	4	0	0	0	0	0	0	1	0	4	0	0	7	0	0	0	6	0	0	1	0	0	0
OTU_2285	0	0	0	0	0	0	0	0	0	0	0	0	0	0	0	0	0	0	0	0	0	0	0	0	0	0	0	0	0	0	0	0	0	0	0	0	0	0	0	0	0	0	0	0	0	0	0	0	0
OTU_16899	0	0	0	0	0	0	0	2	0	0	0	0	0	0	0	0	0	1	0	0	0	0	0	0	0	56	0	0	0	0	33	0	0	1	0	0	0	0	8	0	0	3	1	5	0	0	0	0	0
OTU_973	0	0	0	0	0	0	3	0	0	0	0	0	0	0	0	0	0	0	0	0	0	0	0	0	0	0	0	0	0	0	0	0	0	0	0	0	0	0	0	0	0	0	0	0	0	0	0	0	0
OTU_28534	0	0	0	0	0	0	0	0	0	0	0	2	0	0	0	0	0	0	0	0	0	0	0	0	0	0	0	0	0	0	0	3	1	0	0	0	0	0	0	0	0	0	0	0	0	0	0	0	0
OTU_1676	0	0	0	0	0	0	0	0	0	0	0	0	0	0	0	0	0	0	0	0	0	1	0	0	0	0	0	0	0	0	0	38	12	1	0	0	0	0	15	0	0	0	0	0	0	8	0	0	0
OTU_475	4	0	0	0	10	2	0	0	0	0	0	0	0	0	0	0	0	0	6	0	54	0	0	0	0	0	0	0	0	0	0	0	0	0	0	0	32	0	0	0	0	0	0	0	0	0	0	0	0
OTU_722	36	5	2	0	8	0	0	0	0	0	0	0	0	0	0	0	0	0	1	1	7	0	0	0	1	0	0	0	0	0	0	0	0	0	7	0	0	0	0	1	0	0	0	0	0	0	0	0	0
OTU_6718	1	0	1	1	0	0	0	0	0	0	0	0	0	0	0	0	0	0	0	0	0	0	0	0	0	0	0	0	0	0	24	0	0	0	0	0	0	0	0	0	0	0	5	0	0	0	0	0	0
OTU_8885	0	0	6	1	0	0	0	0	0	0	0	0	0	0	0	0	0	6	0	0	0	1	0	0	0	0	5	0	0	0	0	6	0	1	0	7	0	0	1	2	0	0	0	0	0	0	0	0	0
OTU_370	0	0	0	0	4	0	0	0	0	0	0	0	0	0	0	51	0	0	3	0	0	0	0	0	20	0	0	0	0	0	0	0	0	0	0	0	0	0	0	0	0	0	0	0	0	0	0	0	0
OTU_20343	0	1	0	0	6	0	0	0	0	0	0	0	0	0	0	0	0	0	0	1	0	0	0	5	0	1	0	0	0	0	0	0	0	0	0	0	6	0	3	0	0	0	0	0	23	0	0	0	0
OTU_581	0	0	0	0	1	0	0	0	0	0	0	0	0	0	0	4	0	0	5	0	0	0	0	0	9	0	0	0	0	0	0	4	0	0	0	0	0	0	0	0	0	0	0	0	0	0	0	0	0
OTU_28981	0	0	0	0	0	15	0	3	0	0	0	0	0	0	0	0	22	6	0	0	0	0	6	25	0	0	0	0	0	0	23	0	0	0	0	4	0	0	0	3	0	0	0	1	0	0	0	0	0
OTU_20756	0	0	0	83	3	0	0	0	0	0	0	0	0	0	0	0	0	0	8	0	1	0	0	1	0	0	0	0	0	0	0	0	0	0	12	0	0	0	0	21	0	0	0	0	0	0	0	0	0
OTU_626	0	0	0	8	0	1	0	0	0	1	0	35	0	0	0	0	0	2	3	10	1	0	0	7	0	0	16	0	0	1	0	0	1	0	1	2	2	0	0	0	0	0	0	0	0	0	0	0	0
OTU_12344	0	0	6	0	0	0	0	0	1	1	0	0	0	0	3	0	0	0	0	0	0	3	0	0	0	1	0	12	10	0	0	2	0	1	0	0	0	1	2	0	0	0	1	1	0	1	0	0	0
OTU_20013	0	2	0	0	0	0	0	0	0	0	0	0	0	0	0	0	0	0	0	0	0	0	0	0	0	0	0	0	0	0	0	0	0	4	0	0	0	0	0	0	0	11	0	0	0	0	7	0	0
OTU_12740	0	0	0	0	0	2	0	0	0	0	0	0	0	0	0	0	0	3	0	0	0	0	0	0	0	0	17	0	0	0	0	0	0	0	0	2	0	0	0	0	0	0	0	0	0	0	0	0	0
OTU_976	0	0	0	0	0	0	0	0	0	0	0	0	0	0	0	0	0	0	0	0	0	0	0	0	0	0	0	2	0	0	9	1	8	16	0	0	0	14	25	0	0	8	0	0	0	0	0	0	0
OTU_601	0	1	0	0	0	9	0	23	0	0	0	0	0	0	0	0	0	0	2	0	0	0	0	9	0	0	4	0	0	0	0	0	0	2	0	0	0	0	0	0	0	0	6	0	0	0	11	2	0
OTU_17577	0	0	0	0	0	0	0	0	3	1	4	5	1	2	5	0	0	0	0	0	0	0	0	0	0	2	0	0	0	1	0	1	0	0	0	0	0	0	2	0	0	0	0	0	0	1	1	2	0
OTU_18367	129	0	0	0	0	0	0	0	0	0	0	0	0	0	0	0	0	0	0	0	0	0	0	0	0	0	0	0	0	0	0	0	0	0	0	0	0	0	0	0	0	0	0	0	0	0	0	0	0
OTU_1342	1	2	1	0	0	0	0	0	30	0	0	0	0	0	0	0	0	0	0	3	0	0	1	0	0	0	0	0	0	0	0	0	0	1	0	0	0	0	9	0	0	0	0	0	0	0	5	0	0
OTU_18727	2	0	0	3	0	0	0	0	2	0	1	2	1	1	0	0	0	0	0	0	0	1	0	0	0	0	0	1	1	0	2	0	0	0	0	0	0	0	0	0	0	0	0	1	1	0	0	0	0
OTU_17406	0	0	0	0	0	0	0	0	1	3	3	0	0	2	0	0	0	0	1	0	0	1	0	0	1	5	0	0	2	1	0	0	0	0	0	0	0	0	2	0	0	0	1	2	2	1	0	1	0
OTU_21406	1	2	1	0	0	0	0	5	1	0	0	0	0	0	0	0	0	0	0	0	0	2	1	0	0	1	0	18	19	1	0	0	0	1	0	1	0	1	2	0	0	0	0	0	0	6	1	0	0
OTU_759	99	0	0	0	0	0	0	0	0	0	0	0	0	0	0	0	0	0	0	0	0	0	0	0	1	0	0	0	0	0	0	0	0	0	0	0	0	0	0	0	0	0	0	0	0	0	0	0	0
OTU_26562	0	0	0	0	0	0	0	0	0	0	0	0	0	184	0	0	0	0	0	0	0	0	0	0	0	0	0	0	0	0	0	0	0	0	0	0	0	0	0	0	0	0	0	0	0	0	0	0	0
OTU_9365	0	0	0	0	0	0	0	0	0	0	0	0	0	0	0	0	0	0	0	0	0	0	0	0	0	0	0	0	0	0	0	5	6	7	0	0	0	0	8	0	0	20	0	5	0	0	1	0	0
OTU_750	0	29	0	0	0	0	0	0	0	0	0	0	0	0	0	0	0	0	0	0	0	0	0	0	0	0	0	0	0	0	0	0	0	0	0	0	0	0	0	0	0	0	0	0	0	0	0	0	0
OTU_23505	0	0	0	0	0	0	0	0	0	0	0	0	0	0	0	0	0	0	0	0	0	0	0	0	0	0	0	0	0	0	0	0	0	0	0	0	0	0	0	0	0	0	0	0	0	0	0	0	0
OTU_27532	0	0	0	0	0	0	0	7	0	8	0	0	0	0	0	0	0	0	0	1	0	0	0	0	0	0	0	2	0	0	0	0	3	4	0	0	0	0	2	0	0	1	0	0	0	0	3	0	0
OTU_366	0	0	1	0	0	0	0	0	0	0	0	0	0	0	0	16	0	0	0	0	2	0	0	0	53	0	0	0	0	0	0	0	0	0	3	0	0	0	0	0	0	0	0	0	0	0	0	0	0
OTU_530	14	0	0	0	0	1	0	1	0	0	0	0	0	0	0	0	0	2	1	0	6	0	14	4	0	0	0	0	0	0	0	0	0	0	7	10	0	0	0	0	0	0	0	0	0	0	0	0	0
OTU_7967	0	4	0	0	0	0	0	0	0	0	0	0	0	0	0	0	0	0	1	16	0	0	0	0	0	0	3	0	0	0	1	0	11	2	0	0	0	2	7	1	17	0	0	0	0	0	3	0	0
OTU_28217	0	0	4	0	0	0	0	0	0	0	0	0	0	0	0	0	0	0	0	0	0	0	0	0	0	0	0	0	0	0	0	1	0	0	0	0	0	0	0	0	0	0	0	0	0	0	0	0	0
OTU_771	0	4	1	0	0	0	0	0	0	0	0	0	0	0	0	0	0	2	8	0	0	0	0	0	0	0	3	0	0	0	0	0	0	0	1	0	1	0	0	0	0	2	0	0	0	0	1	0	0
OTU_15599	1	14	2	0	2	0	0	0	0	0	0	0	0	0	0	5	0	1	2	0	2	0	12	0	1	0	1	0	0	0	4	2	0	0	3	1	5	0	0	0	0	0	0	2	0	0	0	0	0
OTU_1084	0	0	0	0	0	0	0	0	0	0	0	0	0	0	0	0	0	0	0	31	0	2	0	0	0	0	0	0	0	0	0	0	0	3	0	0	0	0	0	0	0	0	0	0	0	0	0	0	0
OTU_20081	0	0	0	0	0	0	0	3	0	0	0	0	0	0	0	0	0	0	0	0	0	0	0	0	0	0	0	0	0	0	1	0	0	1	0	0	0	5	12	0	10	0	33	5	64	6	7	0	0
OTU_6808	0	1	0	0	0	0	0	0	0	0	0	0	0	0	0	0	0	1	3	0	6	0	0	1	0	0	0	0	0	0	1	0	0	0	4	1	0	0	0	11	0	0	0	0	0	0	0	0	0
OTU_27707	0	0	0	0	0	0	0	0	0	0	0	0	0	0	0	0	0	0	0	0	0	0	0	0	0	0	0	0	0	0	0	0	0	0	0	0	0	0	0	0	0	0	0	0	0	0	0	0	0
OTU_1398	0	0	0	1	0	8	0	0	0	0	0	0	0	0	0	0	0	21	4	1	0	0	0	30	1	0	0	0	0	0	0	0	0	0	9	14	0	0	0	0	0	0	0	0	0	0	0	0	0
OTU_509	0	1	0	0	0	0	0	0	0	0	0	0	0	0	0	0	0	10	1	0	6	0	59	0	0	0	7	0	0	0	0	0	0	0	4	6	0	0	0	13	0	0	0	0	0	0	0	0	0
OTU_1130	0	0	0	0	0	0	0	4	0	0	0	0	0	0	0	0	0	0	0	0	0	0	0	0	0	0	0	0	0	9	5	0	2	0	0	0	0	17	1	0	10	0	3	9	21	12	1	0	0
OTU_945	0	0	1	0	0	0	0	0	0	0	0	0	0	0	0	0	0	0	0	0	0	1	0	0	0	0	0	0	0	0	0	0	0	0	0	0	0	0	0	0	0	0	0	0	0	0	0	0	0
OTU_9520	0	0	0	0	0	0	0	0	0	0	0	0	0	0	0	0	0	0	0	0	0	0	0	0	0	0	0	0	0	0	0	0	0	0	0	0	0	0	0	0	0	0	0	0	0	0	0	0	0
OTU_3939	0	0	0	3	0	2	0	0	0	0	0	0	0	0	0	0	0	2	3	0	0	0	0	1	0	0	0	0	0	0	0	0	0	0	15	1	3	0	0	0	0	0	0	1	0	0	23	0	0
OTU_353	0	0	0	0	0	9	0	0	0	0	0	0	0	0	0	0	0	42	4	0	0	0	0	9	0	0	0	0	0	0	0	0	0	0	0	32	0	0	0	0	0	0	0	0	0	0	0	0	0
OTU_29463	0	0	2	0	0	0	0	0	0	0	0	0	0	0	0	0	0	0	0	0	0	0	0	0	0	0	0	0	0	0	0	4	0	3	0	0	0	0	0	0	0	0	3	0	0	0	0	0	0
OTU_1549	0	0	0	0	0	0	0	0	2	0	0	0	0	0	0	0	0	0	0	0	0	0	0	0	0	0	0	0	0	0	0	0	0	0	0	0	0	0	0	25	0	0	0	0	0	0	0	0	12
OTU_21734	0	0	0	0	0	0	0	0	0	0	0	0	0	0	0	15	0	0	1	0	0	0	0	0	9	0	0	0	0	0	0	0	0	0	1	0	0	0	0	10	0	0	0	0	0	0	0	0	1
OTU_1603	0	0	0	0	0	0	0	0	0	0	0	0	0	0	0	18	0	0	0	0	0	0	0	0	0	0	0	0	0	0	0	0	0	0	0	0	0	0	0	0	0	0	0	0	0	0	0	0	0
OTU_939	0	0	0	0	0	0	0	0	0	0	0	0	0	0	0	0	0	0	0	0	0	0	0	0	0	0	0	2	0	0	0	2	6	5	0	0	0	5	0	0	2	6	32	10	22	42	0	0	0
OTU_764	0	11	40	0	0	0	0	0	0	0	0	0	0	0	0	0	0	0	0	12	0	0	0	0	0	0	0	0	0	0	9	0	0	0	0	1	0	0	0	0	0	0	0	0	0	0	0	0	0
OTU_542	0	0	0	0	0	2	0	0	0	0	0	0	0	0	0	5	19	5	2	0	1	0	0	5	0	0	0	0	0	0	0	0	0	0	2	9	0	0	0	0	0	0	0	0	0	0	0	0	0
OTU_1344	0	0	0	0	10	0	0	1	0	0	0	0	0	0	55	0	0	0	0	0	0	0	0	0	0	0	0	0	0	0	0	0	12	0	0	0	0	0	0	0	0	0	0	0	0	0	0	0	0
OTU_712	0	0	1	0	1	0	0	0	0	0	0	0	0	0	0	0	0	0	0	0	0	3	0	0	0	0	0	0	0	0	0	5	0	0	0	0	0	0	0	0	0	0	0	1	0	0	0	0	0
OTU_24169	0	0	0	0	0	0	0	3	0	0	0	0	0	6	0	0	0	0	0	0	0	0	0	0	0	0	0	0	10	0	0	2	0	0	0	0	1	0	0	0	0	0	0	0	0	0	0	0	0
OTU_3057	0	0	0	0	0	0	0	0	0	0	0	0	0	0	0	0	0	0	0	0	0	0	0	0	0	0	0	0	0	0	0	0	0	0	0	0	0	0	0	0	0	0	0	0	0	0	0	0	0
OTU_1025	0	0	0	0	0	0	0	0	0	0	20	97	0	20	0	0	0	0	0	0	0	0	0	0	0	0	0	0	0	0	0	0	0	0	0	0	0	0	0	0	0	0	0	0	0	0	0	0	23
OTU_903	0	0	0	2	0	0	0	0	0	0	0	0	0	0	0	0	0	0	0	0	0	0	0	0	0	0	0	0	0	0	0	0	0	0	0	0	0	0	0	0	0	0	0	0	0	0	0	0	0
OTU_29393	3	0	0	0	4	0	0	0	0	0	0	0	0	0	0	0	0	0	6	0	0	0	0	0	0	0	0	0	0	0	0	3	0	0	5	0	0	0	0	0	0	0	0	1	0	0	0	0	0
OTU_1197	0	0	0	0	0	0	0	0	0	0	0	0	0	0	0	0	0	0	0	0	0	0	0	0	0	0	0	0	0	0	0	0	0	0	0	0	0	0	0	0	0	0	0	0	0	0	0	0	0
OTU_969	0	1	0	0	0	0	0	0	0	0	0	0	0	0	0	0	0	4	2	0	22	0	47	0	0	0	0	0	0	0	0	0	0	0	3	3	0	0	0	1	0	0	0	4	0	0	0	0	0
OTU_1421	0	0	2	0	0	0	0	0	0	0	0	0	0	0	0	0	0	0	0	0	5	0	1	0	0	0	0	0	0	0	9	4	0	0	2	0	0	0	0	0	2	0	0	0	16	0	0	0	0
OTU_29770	0	0	0	0	0	0	0	0	0	0	0	0	1	0	0	0	0	0	0	0	0	0	0	0	0	0	0	20	2	0	0	0	1	0	0	0	0	0	1	0	0	1	0	0	0	0	0	0	0
OTU_1353	0	0	0	0	0	0	0	0	0	0	0	0	0	0	0	0	0	0	0	0	0	0	0	0	0	0	0	0	0	0	0	0	0	0	0	0	0	0	0	0	0	0	0	0	0	0	0	0	15
OTU_1485	0	0	0	0	0	0	0	0	0	0	0	0	0	0	0	0	0	0	0	0	0	0	0	0	0	0	0	0	0	0	0	0	2	0	0	0	0	0	0	0	0	0	0	0	0	0	0	0	0
OTU_28435	0	0	0	0	0	0	0	0	0	0	0	0	0	0	0	2	0	0	0	0	1	0	0	0	28	0	0	0	0	0	0	0	0	0	0	0	0	0	0	4	0	0	0	0	0	0	0	0	0
OTU_10317	0	0	1	0	0	0	0	2	0	0	0	0	0	0	0	0	0	0	0	0	0	0	0	2	0	0	0	0	0	0	0	0	0	0	0	0	0	0	0	0	0	0	0	0	0	0	0	0	0
OTU_18734	1	0	0	0	1	0	0	0	2	2	9	1	2	6	2	0	0	0	0	1	0	0	0	0	1	3	0	9	6	2	2	0	2	1	0	0	0	0	0	0	1	2	0	0	5	2	1	3	0
OTU_974	0	0	0	0	0	2	0	2	0	0	0	0	0	0	0	0	0	3	5	0	1	0	0	13	0	0	0	0	0	0	0	0	0	0	0	5	0	0	0	0	0	0	0	0	0	0	0	0	0
OTU_1177	0	0	0	0	0	0	0	0	0	0	0	0	0	0	0	0	0	0	0	0	0	0	0	0	0	0	0	0	0	0	0	0	0	3	0	0	0	5	0	0	14	18	35	13	21	19	5	0	0
OTU_1374	0	0	0	0	0	0	0	0	0	0	0	0	0	0	0	0	0	0	0	0	0	3	0	0	0	0	0	1	0	0	2	0	1	0	0	0	0	0	0	0	0	0	0	0	0	0	0	0	0
OTU_20852	0	0	0	0	0	0	0	0	0	0	0	0	0	0	0	0	0	0	0	0	0	0	0	0	0	0	0	0	0	0	0	0	0	6	0	0	0	1	1	0	10	0	1	1	0	6	4	0	0
OTU_24203	0	0	0	3	0	0	0	0	0	0	3	0	1	3	1	4	0	0	0	1	0	0	0	0	0	1	0	1	0	0	2	2	3	1	0	0	0	12	1	0	0	1	3	6	2	3	0	1	2
OTU_1667	0	4	3	0	0	0	0	0	0	0	0	0	0	0	0	0	0	0	4	0	0	0	0	0	0	0	0	0	0	0	2	10	0	4	0	0	0	0	5	0	0	0	7	0	0	0	0	0	0
OTU_854	0	0	0	0	0	0	0	0	0	0	0	0	0	0	0	0	0	0	0	34	0	0	0	0	0	0	0	0	0	25	0	0	0	0	0	0	0	0	0	0	26	0	0	0	0	0	0	0	0
OTU_29504	0	0	1	0	0	0	0	0	0	0	1	0	0	0	0	0	0	0	0	0	0	0	0	0	0	0	0	2	0	0	0	0	1	6	0	0	0	0	1	0	4	0	0	2	0	0	21	0	0
OTU_1330	0	0	0	0	0	0	0	0	0	0	0	0	0	0	0	0	0	0	0	0	0	0	0	0	0	0	0	0	0	0	0	0	0	0	0	0	0	0	0	0	0	0	0	0	0	0	0	0	0
OTU_3847	0	1	0	0	0	0	0	0	0	0	0	0	0	0	0	1	0	0	0	0	1	0	0	0	7	0	0	0	0	0	0	0	0	0	0	0	0	0	0	0	0	0	0	0	0	0	0	0	0
OTU_24224	0	0	0	0	1	0	0	0	0	0	0	0	0	0	0	3	0	0	0	0	0	0	0	0	1	0	0	0	0	0	0	0	0	0	0	0	0	0	0	0	0	0	0	1	0	0	0	0	0
OTU_17578	0	0	0	0	0	0	0	0	0	0	0	0	0	0	0	0	0	0	0	0	0	0	0	0	0	0	0	0	0	0	0	0	0	0	0	0	0	0	0	0	0	0	0	0	0	0	0	0	0
OTU_14249	0	0	0	0	1	0	0	3	0	0	0	0	0	0	0	9	0	0	0	0	4	0	0	0	6	0	0	0	0	0	0	0	0	0	0	0	0	0	0	0	0	0	0	0	0	0	0	0	0
OTU_20499	0	0	9	1	1	0	0	0	0	0	0	0	0	0	0	0	0	0	0	1	2	4	0	0	0	0	0	0	0	0	0	0	0	0	0	0	0	0	0	1	0	0	0	0	0	0	0	0	1
OTU_421	0	1	0	0	7	0	0	0	0	0	0	0	0	0	0	1	0	0	0	0	0	0	0	0	21	0	0	0	0	0	0	0	0	0	1	0	0	0	0	0	0	0	0	0	0	0	0	0	0
OTU_25364	0	0	0	0	0	0	0	1	0	0	0	0	0	0	0	0	0	0	0	0	0	0	0	0	1	0	0	0	0	0	0	0	0	0	0	0	0	0	0	0	0	0	0	1	0	0	0	0	0
OTU_28743	0	0	0	9	0	0	0	2	0	0	0	0	0	0	0	0	0	0	0	0	0	0	0	0	0	0	0	0	0	63	0	7	0	2	0	0	0	0	0	0	0	0	1	0	0	0	1	0	0
OTU_1868	0	0	0	0	0	0	0	0	0	0	0	0	0	0	0	0	0	0	0	0	0	0	0	0	0	0	0	0	0	0	0	0	0	0	0	0	0	0	0	0	0	0	0	0	0	0	0	0	0
OTU_372	0	0	0	0	1	1	0	0	0	0	0	0	0	0	0	0	0	21	0	0	0	0	0	8	0	0	1	0	0	0	0	0	0	0	14	35	0	0	0	7	0	0	0	0	0	0	0	0	0
OTU_577	0	7	5	0	0	2	0	0	0	0	0	0	0	0	0	0	6	21	0	0	0	0	0	7	0	0	0	0	0	0	0	0	0	0	2	17	0	0	0	0	0	0	3	0	0	0	0	0	0
OTU_1840	0	0	0	0	0	0	0	1	0	0	0	0	0	0	0	0	0	0	0	0	0	0	0	0	0	0	0	0	0	0	0	0	0	0	0	0	0	0	0	0	0	0	0	0	0	0	0	0	0
OTU_1349	0	0	0	0	0	0	0	0	0	0	0	0	0	0	0	0	0	0	0	0	0	0	0	0	0	0	0	0	5	0	0	0	0	5	0	0	0	2	0	0	0	0	0	0	7	0	0	0	0
OTU_804	0	12	2	0	0	3	0	0	0	0	0	0	0	0	0	0	0	8	2	0	0	0	0	5	0	0	0	0	0	0	0	0	10	0	0	13	0	0	0	4	0	0	0	4	0	6	4	0	0
OTU_822	0	0	0	0	0	0	0	0	0	0	0	0	0	0	0	0	0	0	0	0	0	0	0	0	0	0	0	0	0	0	15	6	2	1	0	0	0	0	0	0	0	33	19	0	0	0	12	0	0
OTU_753	0	0	0	4	0	3	0	0	0	1	0	0	0	1	0	0	0	0	0	0	0	0	0	0	0	0	15	0	0	0	0	0	0	0	1	0	6	0	0	0	0	0	0	0	0	0	0	0	0
OTU_24903	1	0	0	0	0	0	0	0	0	0	3	0	0	0	0	0	0	0	0	0	0	0	0	0	0	0	0	0	0	0	4	0	0	0	1	0	0	0	0	0	0	0	0	0	0	0	0	0	0
OTU_23417	0	0	0	0	0	0	0	0	0	0	0	0	0	0	0	0	0	0	0	0	0	0	0	0	2	0	0	0	4	0	0	5	0	0	1	0	0	0	0	9	0	0	0	6	0	0	0	0	0
OTU_1205	0	0	0	8	0	0	0	0	0	0	0	0	0	0	0	0	0	0	0	0	3	0	0	0	0	0	0	0	0	0	0	0	0	0	0	0	0	0	0	0	0	0	0	0	0	0	0	0	0
OTU_915	0	0	0	0	0	0	0	0	0	0	0	0	0	0	0	0	0	0	0	0	0	0	0	0	0	0	0	0	0	12	0	0	0	1	0	0	0	0	0	0	0	0	0	0	0	0	0	0	0
OTU_1744	41	0	0	0	0	2	0	1	0	0	0	0	0	0	0	0	0	0	0	0	0	0	0	0	0	0	0	0	0	0	0	0	0	0	0	0	0	0	0	0	0	0	0	0	0	0	0	0	0
OTU_26393	0	0	0	9	0	0	0	1	0	1	3	4	2	1	0	1	0	0	1	3	0	0	0	0	0	1	0	0	0	0	4	3	0	0	0	0	0	1	1	0	2	0	0	1	0	3	0	0	1
OTU_2620	0	0	0	0	0	0	0	0	0	0	0	1	0	0	0	0	0	0	0	1	0	0	0	0	0	0	0	0	0	0	0	1	0	9	0	0	0	4	0	0	0	0	0	0	0	0	0	89	0
OTU_612	2	1	3	3	0	23	0	16	0	0	0	0	0	0	0	0	0	0	1	0	0	0	7	1	0	0	0	0	4	0	0	0	8	0	1	0	8	0	0	0	0	0	0	0	0	0	0	0	0
OTU_556	0	0	0	0	0	0	0	0	0	0	0	0	0	0	0	36	0	0	0	0	0	4	0	0	1	0	0	0	0	0	0	0	0	0	0	0	0	0	0	0	0	0	0	0	0	0	0	0	0
OTU_5115	0	0	0	0	0	0	0	0	1	0	3	3	0	8	1	0	0	0	0	0	0	0	0	0	0	3	0	0	1	2	1	0	0	0	0	0	0	0	0	0	0	0	0	0	0	0	0	0	1
OTU_27756	0	0	0	0	0	0	0	0	0	0	0	0	0	0	0	0	0	0	0	0	5	0	0	0	0	0	0	0	0	0	0	0	0	7	0	0	0	0	0	0	19	0	0	0	0	0	0	0	0
OTU_979	0	0	0	0	0	0	0	0	0	0	0	0	0	0	0	0	0	0	0	0	0	0	0	0	0	0	0	0	0	0	0	0	0	0	0	0	0	0	0	0	0	0	0	0	0	0	0	0	0
OTU_1247	0	0	0	0	0	0	0	0	0	0	0	0	0	0	0	0	0	0	0	0	0	0	0	0	0	0	0	0	0	0	0	0	0	0	0	0	0	0	0	0	0	0	0	0	0	0	0	0	0
OTU_26872	0	1	0	0	0	0	0	0	0	0	0	0	0	0	0	1	0	0	0	0	0	0	0	0	0	0	0	0	0	1	0	0	0	0	2	0	0	0	0	1	0	0	0	0	0	0	0	0	0
OTU_519	0	0	0	0	1	11	3	0	0	0	0	0	0	0	0	0	0	0	0	0	0	0	17	0	1	0	0	0	0	0	0	0	0	0	9	1	0	0	0	0	0	0	0	0	0	0	0	0	0
OTU_1023	0	0	0	0	0	0	0	0	0	0	0	0	0	0	0	0	0	0	0	0	0	0	0	0	0	0	0	0	0	0	0	0	0	0	0	0	0	0	0	0	0	0	0	0	31	0	3	0	0
OTU_977	0	0	0	5	0	0	0	0	0	0	0	0	0	0	0	0	0	0	0	0	0	0	0	0	0	0	0	0	0	0	0	0	0	0	0	0	0	0	0	0	0	0	0	0	0	0	0	0	0
OTU_1587	0	0	0	0	0	0	0	2	0	0	0	0	0	0	0	0	0	0	0	1	0	0	0	0	0	0	0	0	0	0	0	3	6	5	0	0	0	2	0	0	0	0	0	0	0	0	0	0	0
OTU_1003	0	0	0	0	0	0	0	2	0	0	103	0	0	0	0	0	0	0	0	0	0	0	0	0	0	0	0	0	0	0	0	0	14	11	0	0	0	0	0	0	0	0	0	0	0	5	0	0	0
OTU_2317	0	0	0	0	0	0	0	0	0	0	0	1	0	0	0	0	0	0	0	0	0	1	0	0	0	0	0	0	0	0	0	0	0	0	0	0	0	0	0	0	0	0	0	0	0	0	0	0	0
OTU_663	0	1	0	0	0	0	0	0	0	0	1	0	0	0	0	12	0	0	2	0	1	0	0	0	29	0	0	0	0	0	0	0	0	0	7	0	0	0	0	0	0	0	0	0	0	0	0	0	0
OTU_6023	0	0	0	0	0	0	0	0	0	0	0	0	0	0	0	0	0	0	0	0	0	0	0	0	0	0	0	0	0	0	0	0	0	0	0	0	0	0	0	0	0	0	0	0	0	0	0	0	0
OTU_390	0	0	0	0	0	1	0	2	0	0	0	0	0	0	0	0	0	10	1	0	0	0	0	16	0	0	0	0	0	0	0	0	0	0	0	22	0	0	0	0	0	0	0	0	0	0	0	0	0
OTU_399	5	2	0	0	18	25	0	0	0	0	0	0	0	0	0	0	0	13	0	0	0	0	9	13	0	0	0	0	0	0	0	0	0	0	0	7	0	0	0	0	0	0	0	0	0	0	0	0	0
OTU_499	1	0	0	0	1	44	0	1	0	0	0	0	0	0	0	0	0	0	0	0	4	0	0	0	0	0	9	0	0	0	0	0	0	0	6	0	0	0	0	23	0	0	0	0	0	0	0	0	0
OTU_28547	0	0	0	0	0	0	0	2	1	2	1	2	3	0	0	0	0	0	0	7	0	0	0	0	0	2	0	0	0	0	2	0	0	4	0	0	0	0	2	0	0	2	0	0	2	0	0	0	0
OTU_5398	0	0	0	0	1	0	0	0	0	0	0	0	1	0	0	0	0	2	0	0	0	0	0	6	0	0	1	0	0	0	0	0	0	0	2	4	27	0	0	0	0	0	0	0	0	0	0	0	0
OTU_10347	1	0	0	0	0	0	0	0	0	0	0	0	0	0	0	0	0	0	0	0	19	0	0	0	0	0	0	0	0	0	0	0	0	0	0	0	0	0	0	0	0	0	0	0	0	0	0	0	0
OTU_900	0	0	0	0	6	2	0	0	0	0	0	0	0	0	0	0	0	0	4	0	6	0	0	1	1	0	0	0	0	0	0	0	0	0	10	0	0	0	0	0	0	0	0	0	0	0	0	0	0
OTU_24459	1	0	0	5	0	0	0	3	0	0	0	0	0	0	0	0	0	0	0	1	0	0	0	0	0	0	0	0	0	0	0	0	0	0	0	0	25	0	0	0	0	0	0	0	0	1	0	0	1
OTU_744	33	0	0	0	0	3	0	2	0	0	0	0	0	0	0	0	0	0	0	0	2	0	0	0	0	0	0	0	0	1	0	0	0	0	0	0	43	0	0	0	0	0	0	0	0	0	0	0	0
OTU_1238	0	0	0	0	0	0	0	0	0	0	0	0	0	0	0	0	0	0	0	79	0	0	0	0	0	0	0	0	0	0	0	0	0	0	0	0	0	0	0	0	0	0	0	1	0	0	0	0	0
OTU_769	0	0	0	0	0	1	0	0	0	0	0	94	0	0	0	0	0	3	0	0	0	0	31	3	0	0	0	0	0	0	0	0	0	0	0	4	0	0	0	0	0	0	0	0	0	0	0	0	0
OTU_2301	0	0	0	0	0	0	0	0	0	0	0	0	0	0	0	0	0	0	0	0	0	0	0	0	0	0	0	0	0	0	0	0	0	0	0	0	0	0	0	0	0	0	0	0	0	0	0	0	0
OTU_535	0	2	0	0	0	0	0	0	0	0	0	0	0	0	0	0	0	0	6	0	1	0	0	0	2	0	0	0	0	0	0	0	0	0	4	0	0	0	0	0	0	0	0	0	0	0	0	0	0
OTU_625	0	0	0	0	0	0	0	0	0	0	0	0	0	0	0	0	0	0	0	0	0	0	0	0	0	0	0	0	0	0	0	0	0	0	0	0	0	0	0	0	0	0	0	0	0	0	0	0	0
OTU_28083	0	0	0	0	2	0	0	0	0	0	0	0	0	0	0	1	0	0	0	0	0	0	0	3	0	0	0	0	0	0	0	0	0	0	0	0	0	0	0	9	0	0	0	0	0	0	0	0	0
OTU_1184	0	0	0	0	0	0	0	0	0	0	0	0	0	0	0	0	0	0	0	0	0	0	0	0	0	32	0	0	0	0	0	0	0	0	0	0	0	0	0	0	0	0	0	0	0	0	0	0	0
OTU_595	0	0	0	0	4	0	0	0	0	0	0	0	0	0	0	0	0	0	2	0	0	0	0	0	3	0	0	0	0	0	0	0	0	0	3	0	0	0	0	7	0	0	0	0	0	0	0	0	0
OTU_7734	0	0	0	0	0	0	0	0	0	0	0	0	0	0	0	0	0	0	0	0	0	0	0	0	0	0	0	0	0	0	0	0	0	0	0	0	16	0	0	0	0	0	0	0	0	0	0	0	0
OTU_27833	0	0	0	0	0	0	0	0	0	0	0	0	0	0	0	0	0	1	2	4	0	0	0	4	0	0	0	0	0	0	0	0	0	2	1	5	0	0	0	0	3	0	0	0	0	0	0	0	0
OTU_22408	0	0	0	0	0	0	0	1	0	16	0	0	0	0	0	0	0	0	0	1	0	0	0	0	0	0	0	6	0	0	0	0	0	0	0	0	0	5	5	0	0	0	1	0	0	0	0	0	0
OTU_1783	0	0	0	0	0	0	0	0	21	0	0	0	0	0	0	0	0	0	0	0	0	0	0	0	0	0	0	0	0	0	0	0	0	0	0	0	0	0	0	0	0	0	0	0	0	0	0	0	0
OTU_24569	0	0	0	0	10	0	0	0	0	0	0	0	0	86	0	0	0	0	0	6	0	0	0	0	0	0	0	0	0	0	0	0	0	0	0	0	0	0	0	0	0	0	0	0	0	0	0	0	0
OTU_25291	0	1	1	25	0	5	0	4	0	0	0	0	0	0	0	0	0	7	2	0	0	0	0	12	0	0	0	0	0	0	24	0	0	0	0	2	0	0	0	0	0	0	0	0	0	0	0	0	0
OTU_324	0	0	0	0	11	0	0	0	0	0	0	0	0	0	0	0	0	16	0	0	0	0	0	99	0	0	0	0	0	0	0	0	0	0	0	11	0	0	0	0	0	0	0	0	0	0	0	0	0
OTU_3275	2	0	0	0	0	0	0	0	0	0	0	0	0	0	0	0	0	0	0	0	0	0	0	0	0	0	0	0	0	0	0	0	0	0	0	1	0	0	0	0	0	0	0	0	0	0	0	0	15
OTU_636	14	0	0	0	0	0	0	0	0	0	0	0	0	0	0	0	0	0	6	0	4	0	3	0	0	0	0	0	0	0	0	0	0	0	2	0	0	0	0	22	0	0	0	0	0	0	0	0	0
OTU_1119	0	0	0	0	0	0	0	0	0	0	0	0	0	0	0	0	0	0	0	0	0	0	0	0	0	0	0	0	0	0	0	0	0	0	0	0	0	0	0	0	0	0	0	0	0	0	0	0	0
OTU_1057	0	0	0	0	0	0	0	5	0	1	0	0	1	0	0	0	0	0	0	0	0	0	0	1	0	0	0	8	19	0	0	0	14	0	0	0	0	0	0	0	0	1	14	0	0	0	4	0	0
OTU_18660	0	0	0	2	0	0	0	2	0	0	0	0	0	0	0	0	0	0	0	0	0	0	0	0	0	0	0	0	0	0	0	0	0	0	0	0	0	0	0	0	0	0	2	0	0	0	0	0	0
OTU_1402	0	0	0	0	0	0	0	0	0	0	0	0	0	0	0	0	0	0	0	0	0	0	0	0	0	0	0	0	0	0	0	0	0	0	0	0	0	0	0	0	0	0	0	0	0	0	0	0	0
OTU_7440	0	0	0	1	0	0	0	2	0	0	0	0	0	0	0	0	0	0	2	8	0	0	0	0	0	0	0	0	0	5	2	2	0	1	0	0	0	0	2	0	1	0	0	4	0	0	0	0	0
OTU_2558	3	0	0	1	0	0	0	0	0	0	0	0	0	0	0	0	0	0	1	0	0	0	0	1	0	0	0	0	0	0	0	0	0	0	0	2	0	0	0	0	0	2	1	0	0	0	0	0	0
OTU_29296	0	0	0	0	0	0	0	0	0	0	0	0	0	0	0	0	0	0	0	0	0	0	0	0	0	0	0	0	0	0	0	0	0	0	0	0	0	0	0	0	0	0	0	0	0	0	0	0	0
OTU_507	0	0	0	0	0	0	0	0	0	0	0	0	0	0	0	0	0	0	0	0	0	5	0	0	0	0	0	0	0	0	0	0	0	0	0	0	0	0	0	0	0	0	0	0	0	0	0	0	3
OTU_6035	64	0	0	0	0	0	0	0	0	0	0	0	0	0	0	0	0	0	0	0	1	0	0	0	0	0	0	0	0	0	0	0	0	0	0	0	0	0	0	0	0	0	0	0	0	0	0	0	0
OTU_1153	0	0	0	0	0	0	0	0	0	4	22	0	0	0	0	0	0	0	0	0	0	0	0	0	0	0	0	0	0	0	0	0	0	0	0	0	0	0	0	0	0	0	0	0	0	0	0	32	0
OTU_27139	0	0	0	0	0	0	0	0	0	2	0	0	0	0	0	0	0	0	0	0	0	0	0	0	0	0	3	30	8	2	6	0	0	0	0	0	0	0	1	0	0	0	0	1	0	0	1	0	1
OTU_8062	0	0	3	0	2	0	0	0	0	0	0	25	0	0	0	0	0	0	0	0	0	0	0	0	4	0	0	0	0	0	0	0	0	1	0	0	0	0	0	0	0	13	0	1	0	0	13	0	0
OTU_522	5	0	0	0	0	3	0	3	0	0	0	0	0	0	0	0	0	0	0	0	0	0	0	0	0	0	0	0	0	0	0	0	0	0	0	0	0	0	0	0	0	0	0	0	0	0	0	0	0
OTU_1234	0	0	0	11	0	0	0	0	0	0	0	0	0	0	0	0	0	0	0	0	0	0	0	0	0	0	0	0	0	0	0	0	0	0	0	0	15	0	0	0	0	0	0	0	0	0	0	0	0
OTU_1328	0	0	0	0	0	0	0	0	0	0	0	0	0	2	62	0	0	0	3	0	0	0	0	0	4	0	0	0	0	0	0	3	0	4	0	0	0	1	0	0	0	0	0	0	0	0	12	0	0
OTU_16351	2	47	2	0	0	1	0	3	0	0	0	0	0	0	0	0	0	4	1	0	2	0	0	2	0	0	0	0	0	0	0	1	0	2	2	4	0	0	0	0	0	0	0	0	0	0	0	0	0
OTU_19834	16	0	0	0	0	0	0	0	0	0	0	0	0	0	0	0	0	0	0	0	0	0	0	0	0	0	0	0	0	0	0	0	0	0	0	0	0	0	0	0	0	0	0	0	0	0	0	0	0
OTU_757	0	2	0	0	0	2	0	5	0	0	0	0	0	0	0	0	0	1	1	0	0	0	0	12	0	0	0	0	0	0	0	0	0	0	6	0	9	0	0	0	0	0	0	0	0	0	0	0	0
OTU_17434	1	0	0	0	0	0	0	0	1	0	0	0	0	0	0	0	0	0	0	0	0	0	0	0	0	0	0	0	0	0	0	0	0	0	0	0	0	0	0	0	0	0	0	0	0	0	0	0	0
OTU_26764	0	0	0	0	0	0	0	0	0	0	0	0	0	0	0	0	0	0	0	1	0	0	0	0	0	0	0	0	0	0	0	0	0	0	0	0	0	0	0	0	0	0	0	5	0	3	0	0	0
OTU_940	0	0	0	0	0	0	0	0	0	0	0	0	0	0	0	0	0	0	0	0	0	0	0	0	0	0	0	0	0	0	0	0	0	0	0	0	0	0	0	0	0	0	0	0	0	0	0	0	0
OTU_4879	0	0	0	0	0	0	0	0	0	0	0	0	0	0	0	0	0	0	0	0	0	0	0	0	0	0	0	0	0	0	0	0	0	0	0	0	0	0	0	0	0	0	0	0	0	0	0	0	0
OTU_28893	0	0	0	0	0	0	0	0	0	0	0	0	0	0	0	0	0	0	0	0	0	0	0	0	0	0	0	0	0	0	0	0	0	0	0	0	0	1	0	0	0	0	0	0	0	0	0	0	0
OTU_1054	0	0	0	1	0	0	0	0	0	0	0	0	0	0	0	0	0	9	0	0	0	0	0	0	0	0	0	0	0	0	0	0	0	0	1	6	4	0	0	0	0	0	0	0	0	0	0	0	0
OTU_1441	0	0	0	1	0	0	0	0	0	0	0	0	0	0	0	0	0	0	0	0	0	0	0	0	0	0	0	0	0	0	0	0	0	4	0	0	19	0	0	0	0	0	1	0	0	0	0	0	0
OTU_2138	0	0	0	0	0	2	0	8	0	0	0	0	0	0	0	0	0	1	0	0	0	0	0	15	0	0	0	0	0	0	0	0	0	0	0	0	0	0	0	0	0	0	0	0	0	0	0	0	0
OTU_17464	0	0	0	0	3	0	0	0	0	0	0	0	0	0	0	7	0	0	9	0	2	0	0	0	1	0	0	0	0	0	0	0	0	1	0	0	33	0	0	0	0	0	0	0	0	0	0	0	0
OTU_16686	0	0	0	1	0	0	0	1	0	3	0	0	0	24	0	0	0	0	0	2	0	0	0	0	0	0	0	0	0	0	0	0	0	4	0	1	1	0	3	0	11	3	0	0	0	0	0	0	0
OTU_28926	6	1	24	0	0	0	0	2	0	1	0	0	0	0	0	0	0	0	0	0	5	0	0	0	0	1	0	1	0	0	0	1	2	5	0	0	0	0	0	0	0	0	5	0	0	0	0	0	17
OTU_16049	0	0	0	0	0	0	0	0	0	0	0	0	0	0	0	0	0	0	0	0	0	0	0	0	0	0	0	0	0	27	0	5	0	0	0	0	0	0	0	0	0	0	0	0	0	0	0	0	0
OTU_1401	0	0	0	0	0	0	0	0	0	0	0	0	0	0	0	0	0	0	0	0	0	0	0	0	0	0	0	0	0	0	0	0	0	0	0	0	0	0	0	0	0	0	0	0	0	0	0	0	0
OTU_899	0	0	0	0	0	0	0	17	0	0	0	0	0	0	0	0	0	0	0	0	0	0	0	0	0	0	0	0	0	0	0	0	0	2	0	0	0	0	0	0	0	0	0	0	0	0	22	0	0
OTU_11561	2	0	0	0	0	0	0	0	0	0	0	0	0	0	0	0	0	0	1	0	12	0	0	0	2	0	0	0	0	0	0	0	0	0	3	0	0	0	0	0	0	0	0	0	0	0	0	0	0
OTU_11683	0	0	0	5	0	0	0	0	0	0	0	0	0	0	0	0	0	0	0	4	0	0	0	0	2	0	0	0	0	2	0	0	0	0	0	0	0	0	0	0	0	0	1	0	0	0	0	1	0
OTU_901	0	0	0	0	0	0	0	0	0	0	0	0	0	0	0	17	0	0	0	0	0	0	0	0	0	0	0	0	6	0	0	0	0	0	0	0	0	0	0	0	13	0	0	0	0	1	1	0	0
OTU_1126	0	0	0	0	0	0	0	3	0	0	0	0	0	0	0	0	0	3	0	0	0	0	0	1	0	0	0	0	0	0	0	0	0	0	0	1	0	0	0	0	0	0	0	2	0	0	0	0	0
OTU_1006	0	0	0	0	0	0	0	0	0	0	0	0	0	0	0	0	0	3	0	0	0	0	0	1	3	0	0	0	0	0	0	0	0	0	0	7	0	0	0	0	0	0	0	0	0	0	0	0	0
OTU_10433	0	2	4	0	0	0	0	19	0	0	0	10	0	0	0	0	0	0	0	0	0	0	0	0	0	0	0	0	3	0	0	0	22	2	0	0	0	0	0	0	0	0	0	0	0	0	0	0	0
OTU_7545	0	0	0	0	0	0	0	0	0	0	1	1	3	0	0	0	0	0	0	0	0	0	0	0	0	0	1	6	12	0	0	1	0	0	0	0	0	0	0	0	0	0	0	0	1	1	0	0	0
OTU_587	2	0	0	0	0	0	0	0	0	0	0	0	0	0	0	0	0	0	1	0	0	0	0	8	0	0	0	0	0	0	0	0	0	0	3	0	0	0	0	0	0	0	0	0	0	0	0	0	0
OTU_1818	0	0	0	0	0	0	0	0	0	0	0	0	0	70	0	0	0	0	0	0	0	0	0	0	0	0	0	0	0	20	0	2	0	0	0	0	0	0	0	0	0	0	0	0	0	0	0	0	0
OTU_391	0	4	2	0	0	0	0	0	0	0	0	0	0	0	0	0	0	0	0	0	0	0	0	0	0	0	0	0	0	0	0	0	0	0	0	0	1	0	0	0	0	0	0	0	0	0	0	0	0
OTU_930	99	0	0	0	0	0	0	0	0	0	0	0	0	7	0	0	0	0	0	0	0	0	0	0	0	0	0	0	0	0	0	0	0	0	0	0	0	0	0	0	0	0	0	0	0	0	0	0	0
OTU_14656	0	0	0	0	0	0	0	0	0	0	0	0	0	0	0	0	0	0	0	0	0	0	0	0	0	0	0	0	0	0	0	0	0	0	0	0	0	0	0	0	0	0	0	0	0	0	0	0	0
OTU_644	0	0	1	0	0	3	0	0	1	0	0	0	0	0	0	0	0	10	1	0	5	0	0	15	0	0	0	0	0	0	0	0	0	0	0	24	0	0	0	0	0	0	0	0	0	0	0	0	0
OTU_22894	0	9	13	17	0	0	0	0	0	0	0	0	0	0	0	0	0	0	0	0	0	0	0	0	0	0	0	0	8	0	0	0	0	0	1	0	0	0	23	0	0	0	0	6	0	0	0	0	0
OTU_6887	0	11	0	0	0	0	0	0	0	0	0	0	0	0	0	0	32	0	2	0	8	0	6	0	0	0	0	0	0	16	0	0	0	0	0	1	0	0	0	0	0	0	0	0	0	0	0	0	0
OTU_849	4	24	0	0	0	0	0	0	0	0	0	0	0	0	0	0	0	1	0	0	0	0	0	0	0	0	13	0	0	0	0	0	0	0	0	0	0	0	0	0	0	0	0	0	0	0	0	0	0
OTU_28668	0	0	0	0	0	0	0	0	0	0	3	1	0	0	17	0	0	0	0	0	0	0	0	0	0	0	0	0	1	3	0	0	0	0	0	0	0	0	0	0	2	2	0	0	1	0	0	3	2
OTU_6003	0	0	0	0	0	0	0	0	0	0	0	0	0	0	0	2	0	0	0	0	0	0	0	0	0	0	0	5	0	0	0	0	0	0	0	0	0	0	0	0	4	0	0	0	0	0	0	0	0
OTU_3169	6	0	0	0	0	0	0	0	0	0	0	0	0	0	0	0	0	0	0	0	0	0	0	0	0	0	0	0	3	0	24	0	0	0	0	0	0	0	0	0	0	0	0	0	0	0	0	0	0
OTU_1758	33	0	0	0	0	0	0	0	0	0	0	0	0	0	0	0	0	0	0	0	4	0	0	0	0	0	0	0	0	0	0	0	0	0	0	0	0	0	0	0	0	0	0	0	0	0	0	0	0
OTU_1524	0	0	0	0	0	0	0	0	0	0	0	0	0	8	0	0	0	0	0	0	9	0	0	0	0	0	0	0	0	9	0	10	0	0	0	0	0	0	0	0	0	1	10	0	0	0	0	8	0
OTU_2879	0	0	0	0	0	0	0	0	0	0	0	0	0	0	0	0	0	0	0	0	0	0	0	0	0	0	0	0	0	0	0	0	0	0	0	0	0	0	0	0	0	0	0	0	0	0	0	0	0
OTU_3725	0	1	0	2	0	0	0	0	0	0	0	0	0	0	0	0	0	0	0	0	0	3	0	0	0	0	0	0	0	0	0	0	0	0	0	0	13	0	12	0	0	0	0	0	0	0	0	0	0
OTU_2448	0	5	6	9	4	0	0	0	0	0	0	0	0	0	0	0	0	3	0	0	0	0	0	1	0	0	0	0	0	0	0	0	0	0	0	2	7	0	0	0	0	0	0	0	0	0	0	0	0
OTU_4744	0	0	0	0	0	0	0	0	0	0	0	0	0	1	0	0	0	0	0	0	0	0	0	0	0	0	0	0	0	0	0	0	0	3	0	0	0	0	0	0	0	0	0	0	0	0	0	0	0
OTU_1550	0	0	0	0	0	0	0	0	0	0	0	0	0	0	0	0	0	0	0	0	0	0	0	0	0	0	0	0	0	0	0	0	0	2	0	0	0	0	0	0	0	0	0	0	0	0	0	0	0
OTU_16891	0	0	0	0	0	0	0	0	0	0	0	0	0	0	0	0	0	3	0	0	0	0	0	1	0	0	0	0	0	0	0	1	0	0	0	0	0	0	0	0	0	0	4	0	0	0	0	0	0
OTU_1981	0	0	0	0	0	0	0	0	0	0	0	0	0	0	0	0	0	0	3	0	0	0	0	0	0	0	0	0	0	0	0	0	0	0	0	0	0	0	0	0	0	0	0	0	0	0	0	0	0
OTU_24050	0	0	0	0	0	0	0	0	0	0	0	0	0	0	0	0	0	0	0	0	0	1	0	0	0	0	0	0	0	0	0	0	1	1	0	0	0	0	1	0	0	0	0	0	0	0	0	0	0
OTU_2050	0	2	2	1	0	0	0	4	0	0	0	0	0	0	0	0	0	3	1	0	0	0	0	1	0	0	0	0	1	0	0	25	0	0	2	1	1	0	0	0	0	0	0	0	0	0	0	0	0
OTU_16227	0	1	0	0	0	0	0	0	0	0	0	0	0	0	0	0	0	0	0	0	0	0	0	0	0	0	0	0	0	0	0	8	1	0	0	0	0	7	0	0	0	7	0	0	27	13	0	0	0
OTU_553	6	0	0	0	0	4	0	11	0	0	0	0	0	0	0	0	0	0	0	0	0	0	0	55	0	0	0	0	0	0	0	0	0	0	1	0	0	0	0	0	0	0	0	0	0	0	0	0	0
OTU_22053	0	0	0	1	0	0	0	0	0	0	0	0	0	0	0	0	0	0	0	0	0	0	0	0	0	0	0	0	0	0	0	0	0	0	0	0	8	0	0	0	0	0	0	0	0	0	0	0	0
OTU_546	0	0	0	0	0	0	0	0	0	0	0	0	0	0	0	0	0	0	0	0	0	0	0	0	0	0	0	0	0	0	0	0	0	0	0	0	0	0	0	0	0	0	0	0	0	0	0	0	0
OTU_1559	0	0	0	0	0	0	0	0	0	0	0	76	0	0	0	0	0	0	0	0	0	0	0	0	0	0	0	0	0	0	0	0	0	1	0	0	0	0	0	0	0	0	0	0	0	0	0	0	0
OTU_20047	0	0	0	0	0	0	0	0	0	0	0	0	0	0	0	0	0	0	0	0	0	5	0	0	0	0	0	0	0	0	0	0	0	0	0	0	0	0	0	0	0	0	0	0	0	0	0	0	0
OTU_1123	0	0	0	0	0	0	0	0	0	0	0	0	0	0	0	0	0	0	0	0	0	0	0	0	0	0	0	0	0	0	0	0	0	0	0	0	0	0	0	0	0	0	0	0	0	0	0	0	0
OTU_22795	0	0	0	0	0	0	0	0	0	0	0	0	0	0	0	9	0	0	0	0	0	0	0	0	35	0	0	0	0	0	0	0	0	0	1	0	0	0	0	0	0	0	0	0	0	0	0	0	0
OTU_20053	0	0	5	0	6	1	0	6	0	1	0	0	0	0	0	0	0	0	0	0	1	0	0	0	1	0	0	0	0	0	0	0	0	0	0	0	0	0	0	0	0	0	0	0	0	0	0	0	0
OTU_487	0	0	0	0	0	0	0	0	0	0	0	0	0	0	0	0	0	0	0	0	0	0	0	0	0	0	0	0	0	0	0	0	0	0	0	0	0	0	0	0	0	0	0	0	0	0	0	0	0
OTU_20856	0	0	0	0	0	0	0	0	0	0	0	0	0	0	0	0	0	0	0	0	0	0	0	0	0	0	0	0	0	0	0	0	0	0	0	0	0	0	0	0	0	0	0	0	0	0	0	0	0
OTU_1228	0	0	0	0	0	0	0	0	0	0	0	0	0	0	0	0	0	0	0	0	0	0	0	0	0	0	0	0	0	0	0	0	0	0	0	0	0	0	0	0	0	0	0	2	0	0	0	0	0
OTU_17132	2	1	0	0	3	0	0	1	1	0	0	0	0	0	0	18	0	0	1	0	2	0	0	0	1	0	0	0	0	1	0	0	0	0	0	0	4	0	0	0	0	0	0	0	0	0	0	0	0
OTU_26984	0	0	0	0	0	0	0	0	0	0	0	0	0	0	0	0	0	0	0	0	0	0	0	0	0	17	0	0	0	0	0	0	9	4	0	0	0	9	8	0	0	0	8	3	0	0	0	0	0
OTU_17079	0	0	1	0	0	0	0	0	0	0	0	0	0	0	0	0	0	4	0	0	0	0	0	3	0	0	0	0	0	0	0	0	0	0	1	0	0	0	0	0	0	0	0	0	0	0	0	0	0
OTU_2269	86	0	0	0	1	0	0	0	0	0	0	0	0	0	0	0	0	0	0	0	0	0	0	0	0	0	0	0	0	0	0	0	0	0	0	0	0	0	0	0	0	0	0	0	0	0	0	0	0
OTU_1395	0	0	0	0	0	0	0	0	0	0	0	0	0	0	0	0	0	0	0	0	0	0	0	0	0	0	0	0	0	0	0	0	0	0	0	0	0	0	0	0	0	0	0	0	0	0	1	0	20
OTU_958	0	3	0	0	0	0	0	0	2	0	0	0	0	0	0	0	0	0	0	0	0	0	0	0	0	0	3	0	0	0	0	12	0	0	0	0	0	0	0	0	0	0	0	0	0	0	0	0	0
OTU_25288	0	2	5	0	0	0	0	0	0	0	0	0	0	0	0	0	0	0	10	0	0	0	1	0	0	0	0	0	0	6	0	0	6	5	12	0	0	0	1	0	0	1	0	0	0	0	0	0	0
OTU_5120	0	0	0	0	0	1	0	3	0	0	0	0	0	0	0	0	0	0	0	6	0	0	0	0	0	0	0	2	0	0	4	0	0	3	0	0	0	0	9	0	0	0	0	0	0	0	3	0	0
OTU_1540	0	0	0	0	0	0	0	0	0	0	0	0	0	0	0	0	0	0	0	0	0	0	0	0	0	0	0	0	0	0	0	0	0	0	0	0	0	0	0	0	0	17	0	0	0	17	0	0	0
OTU_25384	0	1	2	3	0	0	0	0	0	0	0	0	0	0	0	0	5	2	2	0	2	0	11	24	0	0	0	0	0	0	0	0	0	0	1	2	0	0	0	0	0	0	0	0	0	0	0	0	0
OTU_991	0	0	0	0	0	0	0	1	0	0	0	0	0	0	0	0	0	0	1	0	0	0	0	0	0	0	0	0	0	0	0	0	0	0	0	0	0	0	0	0	0	0	0	0	0	0	0	0	0
OTU_27453	0	0	0	0	0	0	0	0	1	1	13	1	2	1	5	0	0	0	0	1	0	0	0	0	0	2	0	1	1	1	0	0	0	0	0	0	0	0	0	0	0	0	0	0	1	0	0	3	0
OTU_24184	0	0	1	0	0	0	0	0	0	0	0	0	0	0	0	0	0	0	1	0	0	0	0	0	2	0	0	0	0	0	0	2	0	0	0	0	0	0	0	4	0	0	0	0	0	0	0	0	0
OTU_16815	0	0	0	0	0	0	0	0	3	0	2	1	5	0	0	0	0	0	0	1	0	0	0	0	0	3	1	3	2	2	0	1	3	0	1	0	0	1	0	0	0	1	0	0	1	0	1	5	0
OTU_1552	0	0	1	0	0	0	0	0	0	0	0	0	0	0	0	0	0	0	8	0	0	0	0	0	47	0	0	0	0	0	0	0	0	0	4	0	0	0	0	0	0	0	0	0	0	0	0	0	0
OTU_1508	0	0	0	0	0	0	0	3	0	0	0	0	0	0	0	0	0	0	1	0	0	0	0	0	0	0	0	0	0	0	0	0	0	0	1	0	0	0	0	0	0	0	0	0	0	0	0	0	0
OTU_695	0	0	0	0	0	1	0	0	0	0	0	0	0	0	0	0	0	7	0	0	0	0	0	5	0	0	6	0	10	0	0	0	0	0	0	11	0	0	0	0	0	0	1	0	0	0	0	0	0
OTU_29662	0	0	0	0	0	0	0	0	0	0	0	0	0	0	0	0	0	0	0	0	2	0	14	0	0	0	0	0	0	0	0	0	0	0	0	0	0	0	0	0	0	0	0	0	0	0	0	0	0
OTU_1377	0	0	0	0	0	0	0	0	0	0	0	0	0	0	0	0	0	0	0	0	0	0	0	0	0	0	1	0	0	0	0	0	0	0	0	0	0	0	0	0	0	0	0	0	0	0	0	0	0
OTU_3634	5	5	0	8	0	6	0	1	0	0	0	0	0	0	5	0	0	0	1	0	0	0	0	0	0	0	0	0	0	0	0	0	2	4	9	0	0	0	0	0	0	0	0	0	0	0	0	0	0
OTU_2223	9	2	1	0	0	6	0	0	0	0	0	0	0	0	0	0	0	0	0	0	1	0	0	2	0	0	0	0	0	0	0	0	0	0	0	2	0	0	0	0	0	0	0	0	0	0	0	0	0
OTU_29308	0	1	0	0	0	1	0	0	0	0	0	0	0	0	0	0	0	5	0	0	0	0	0	3	0	0	0	0	0	0	0	0	0	0	0	3	0	0	0	0	0	0	0	0	0	0	0	0	0
OTU_4613	0	2	4	0	0	1	0	2	0	0	0	0	0	0	0	0	0	0	1	0	0	0	0	3	0	0	1	0	0	0	0	0	0	0	0	0	40	0	0	0	1	0	0	0	0	0	0	0	0
OTU_6158	0	0	0	0	0	0	0	0	0	0	0	0	0	0	0	0	0	0	0	0	0	0	0	0	0	0	0	0	0	0	0	0	0	0	0	0	0	0	0	0	0	0	0	0	0	0	0	0	0
OTU_22667	0	0	4	0	0	0	0	0	0	0	0	0	0	0	0	0	0	0	0	0	0	0	0	0	0	0	0	0	0	0	0	0	0	1	0	0	0	0	18	0	0	0	0	4	0	7	0	0	0
OTU_21980	0	0	1	0	0	0	0	0	0	1	0	31	0	0	0	0	0	0	0	0	0	0	0	0	0	0	0	0	0	0	0	1	0	0	0	0	0	0	0	0	0	0	0	0	0	0	0	0	0
OTU_2932	0	0	1	0	0	0	0	0	0	0	0	0	0	0	0	0	0	0	0	0	0	0	0	0	0	0	0	0	0	0	0	0	0	0	0	0	0	0	0	0	0	0	0	0	0	0	0	0	0
OTU_2249	0	0	0	0	0	0	0	0	30	0	0	0	0	0	0	0	0	0	0	0	0	0	0	0	0	0	0	0	0	0	0	0	0	0	0	0	0	0	0	0	0	0	0	0	0	0	0	0	0
OTU_1546	0	0	0	0	0	0	0	0	0	0	0	0	0	0	0	0	0	0	0	0	0	0	0	0	0	0	0	0	1	0	0	0	0	0	0	0	39	0	0	0	0	0	0	0	0	0	0	0	0
OTU_8009	0	0	0	0	0	0	0	0	0	0	0	0	0	0	0	0	0	2	0	0	0	0	0	0	0	0	0	0	0	0	0	0	0	0	0	0	0	0	0	0	0	0	0	0	0	0	0	0	0
OTU_21452	0	0	0	0	7	0	0	0	0	0	0	0	6	0	0	5	0	0	0	0	0	0	0	0	2	0	0	0	0	0	0	0	0	0	0	0	0	0	0	0	0	2	1	0	0	0	2	0	0
OTU_23244	0	0	0	0	0	0	0	0	94	0	0	0	0	0	49	0	0	3	0	0	0	0	0	0	0	0	0	0	0	0	0	0	0	0	0	0	0	0	0	0	0	0	0	0	0	0	0	0	0
OTU_3164	0	0	6	0	0	0	0	0	0	0	0	0	0	0	0	2	0	4	1	0	0	0	0	3	0	0	0	0	0	0	0	0	0	1	0	2	0	1	12	0	0	0	0	0	0	0	0	0	0
OTU_13380	0	0	0	0	0	0	0	4	0	0	0	0	0	0	0	0	2	0	0	0	0	0	3	0	0	0	0	9	0	0	0	0	0	0	0	0	0	0	0	0	0	0	0	0	0	0	0	0	0
OTU_23463	0	0	0	0	0	0	1	0	0	0	0	0	0	0	0	0	0	0	0	0	0	0	0	0	0	0	0	0	0	0	0	0	0	0	0	0	0	0	0	0	0	0	0	0	0	0	0	0	0
OTU_473	0	0	0	0	0	0	0	0	0	0	0	0	0	0	0	4	0	0	0	0	1	0	0	0	4	0	0	0	0	0	0	0	0	0	9	0	0	0	0	17	0	0	0	0	0	0	0	0	0
OTU_28058	0	0	0	0	4	3	0	0	0	0	0	0	0	0	0	0	0	2	6	0	9	0	0	1	0	0	9	0	0	1	0	2	0	0	3	1	0	0	8	0	0	0	0	0	0	0	0	0	0
OTU_2115	0	0	0	0	0	0	0	0	0	0	0	0	0	0	0	0	0	0	0	0	0	0	0	0	0	0	0	0	0	0	0	0	0	0	0	0	0	0	0	0	0	0	0	0	0	0	0	0	0
OTU_23433	0	0	0	0	0	0	0	0	0	0	0	0	0	0	0	0	0	0	4	0	0	0	0	0	0	0	0	0	0	0	0	0	0	3	0	0	0	0	0	0	0	0	0	0	0	0	1	0	0
OTU_12213	0	0	0	0	0	0	0	0	0	0	0	0	0	0	0	0	0	0	0	0	0	0	0	0	0	0	0	0	0	0	14	0	0	0	0	0	0	0	0	0	0	0	0	0	0	0	0	0	0
OTU_919	0	0	0	0	0	0	0	0	0	0	0	0	0	0	0	0	0	0	5	0	2	0	0	0	0	0	0	0	0	0	0	0	0	0	7	0	0	0	0	0	0	0	0	0	0	0	0	0	0
OTU_427	0	0	0	0	0	0	0	0	0	0	0	0	0	0	0	12	0	0	0	0	0	0	0	0	20	0	0	0	0	0	0	0	0	0	0	0	0	0	0	0	0	0	0	0	0	0	0	0	0
OTU_17952	0	0	0	0	0	0	0	0	0	0	0	0	0	0	0	0	0	0	0	0	0	0	0	0	0	0	0	0	0	0	0	0	0	0	0	0	0	0	0	0	154	0	0	0	0	0	0	0	0
OTU_13466	0	0	0	0	0	0	0	0	0	0	0	0	0	0	0	0	0	0	0	0	0	0	0	0	0	0	0	0	0	0	1	0	0	0	0	0	0	0	0	0	0	0	0	0	0	0	0	0	0
OTU_17631	0	1	0	0	0	0	0	0	0	0	0	0	0	0	0	0	0	0	0	0	0	0	0	0	0	0	0	0	0	0	0	0	0	0	0	0	0	0	0	0	0	0	0	0	0	0	0	0	0
OTU_6917	0	0	0	0	18	2	0	0	0	0	0	0	0	0	0	6	0	0	0	0	0	0	0	1	0	0	0	0	0	0	0	0	0	0	3	1	0	0	0	0	0	0	0	0	0	0	0	0	0
OTU_8364	0	0	0	0	0	0	0	0	0	3	0	0	0	0	0	0	0	0	0	0	0	0	0	0	0	0	0	0	0	0	0	0	0	0	0	0	0	0	0	0	0	0	0	0	0	0	0	0	0
OTU_692	0	0	0	0	0	0	0	0	0	0	0	0	0	0	0	0	0	0	0	0	0	11	0	0	0	0	0	0	0	0	0	0	0	0	0	0	0	0	0	0	0	0	0	0	0	0	0	0	0
OTU_2022	0	0	0	0	0	0	0	0	0	0	0	0	0	0	0	0	0	0	0	3	0	0	0	0	0	0	0	0	0	0	0	0	0	0	0	0	0	0	0	0	0	0	0	1	0	0	0	0	0
OTU_21472	0	0	3	0	11	0	0	0	0	0	0	0	1	0	0	0	0	1	0	0	0	0	0	0	0	0	0	0	0	0	0	0	0	1	9	0	0	0	0	0	4	0	0	0	0	0	3	0	0
OTU_627	0	0	0	0	0	0	0	0	0	0	0	0	0	0	0	0	0	0	0	0	0	79	0	0	0	0	0	0	0	0	0	0	0	0	0	0	0	0	0	0	0	0	0	0	0	0	0	0	0
OTU_416	0	0	0	0	25	0	0	0	0	0	0	0	0	0	0	3	0	0	0	0	1	0	0	0	0	0	0	1	0	0	0	0	0	0	0	0	0	0	0	6	0	0	0	0	0	0	0	0	0
OTU_16892	0	0	0	0	0	0	0	0	0	0	0	0	0	0	0	0	0	0	0	0	0	0	0	0	0	0	0	0	0	0	0	0	0	0	0	0	0	0	0	0	0	0	0	0	0	0	0	0	0
OTU_1298	0	0	0	0	0	0	0	0	0	0	0	0	0	0	0	0	0	0	0	0	0	0	0	0	0	0	0	0	0	0	0	0	0	0	0	0	0	0	0	0	0	0	0	0	0	0	0	0	0
OTU_1121	0	0	0	0	0	0	0	0	0	0	0	0	0	0	0	0	0	0	0	0	0	0	0	0	0	0	0	0	0	0	0	0	0	0	0	0	0	0	0	0	0	0	0	0	0	0	0	0	0
OTU_25867	0	0	0	1	0	0	0	3	1	0	0	0	0	3	0	2	0	0	0	1	1	0	0	0	0	0	3	1	2	0	0	10	0	0	0	0	1	0	0	0	2	1	0	0	0	0	1	1	0
OTU_23856	0	0	0	0	0	0	0	0	0	0	0	0	0	0	0	0	0	0	0	0	11	0	0	0	0	0	0	0	0	0	0	0	0	0	0	0	0	0	0	5	0	0	0	0	0	0	0	86	0
OTU_1035	42	0	0	0	0	38	2	0	0	0	0	0	0	0	0	0	0	0	0	0	0	0	0	0	0	0	0	0	0	0	0	0	0	0	0	0	0	0	0	0	0	0	0	0	0	0	0	0	0
OTU_1159	0	0	0	0	0	0	0	0	0	0	0	0	0	0	0	0	0	0	0	0	0	0	0	0	0	0	0	0	0	2	0	0	0	3	0	0	0	0	0	0	0	58	2	9	0	14	0	0	0
OTU_21737	0	0	0	28	0	0	0	0	0	0	0	0	0	0	0	0	0	0	0	0	0	1	0	0	0	0	0	0	0	0	0	0	0	0	0	0	0	0	0	0	0	0	0	0	0	0	0	0	0
OTU_843	0	2	0	0	0	0	0	0	0	0	0	0	0	0	0	6	0	0	0	0	0	0	0	0	8	0	6	0	0	0	0	0	0	0	4	0	0	0	0	0	0	0	0	0	0	0	0	0	0
OTU_16488	0	1	0	0	0	3	0	1	0	0	0	0	0	0	0	0	0	0	1	0	0	0	0	2	0	0	0	0	0	0	0	1	0	0	0	1	0	0	0	0	0	0	1	0	0	0	0	0	0
OTU_17720	0	0	0	0	0	0	0	0	0	0	0	0	0	0	0	0	0	4	0	0	0	0	0	3	0	0	0	0	0	0	0	0	0	0	0	20	0	0	1	0	0	0	3	0	0	0	18	0	26
OTU_26884	0	0	0	0	0	0	0	0	0	0	0	0	0	0	0	0	0	0	0	0	0	0	0	0	0	0	0	0	0	0	0	2	1	0	0	0	0	0	0	0	0	0	0	0	0	0	0	0	0
OTU_26964	0	0	0	0	0	0	0	0	0	0	0	0	0	0	0	0	0	0	0	0	0	0	0	0	0	0	0	0	0	0	0	0	0	0	0	0	0	0	0	0	0	0	0	0	0	0	0	0	0
OTU_1007	0	0	0	0	0	0	0	0	0	0	0	0	0	0	0	0	0	0	0	0	0	0	0	0	0	0	0	0	0	0	0	0	0	0	0	0	0	6	16	0	33	21	14	0	0	0	5	0	0
OTU_1625	38	0	0	0	0	0	0	0	0	0	0	0	0	0	0	0	0	0	0	0	0	0	0	0	1	0	0	0	0	0	0	0	0	0	0	0	0	0	0	0	0	0	0	0	0	0	0	0	0
OTU_852	0	0	0	0	16	0	0	0	15	0	0	0	0	0	0	0	0	0	0	0	4	0	0	0	2	0	0	0	0	0	0	0	0	0	0	0	0	0	0	0	0	0	0	0	0	0	0	0	0
OTU_613	1	0	0	0	0	0	0	0	0	0	0	0	0	0	0	0	0	6	8	0	0	0	0	9	0	0	0	0	0	0	0	0	0	0	8	7	0	0	0	2	0	0	0	0	0	0	0	0	0
OTU_2828	0	1	0	0	0	0	0	0	0	0	0	0	0	0	0	0	0	0	0	22	0	0	0	0	0	0	0	0	0	0	0	0	0	3	0	0	0	4	1	0	5	7	0	0	0	0	10	0	0
OTU_2147	0	4	5	0	0	0	0	0	0	0	0	0	0	0	0	0	0	0	2	0	0	0	0	0	2	0	0	0	0	0	0	0	11	5	0	0	0	3	0	0	0	71	0	0	0	0	0	0	0
OTU_20309	0	0	0	0	0	0	0	0	0	0	0	0	0	0	0	0	0	0	0	0	0	11	0	0	0	0	0	0	0	0	0	0	0	0	0	0	0	0	0	0	0	0	0	0	0	0	0	0	0
OTU_25221	0	0	1	0	2	0	6	0	0	0	0	0	0	0	0	6	0	0	1	0	1	0	0	0	7	0	0	0	0	0	0	0	0	0	4	0	0	0	0	3	0	0	0	0	0	0	0	0	0
OTU_1715	0	0	0	0	0	0	0	0	0	2	0	0	0	0	0	0	0	0	0	0	0	0	0	0	0	0	0	0	0	0	0	0	0	3	0	0	0	0	0	0	0	0	0	0	0	0	0	0	0
OTU_4350	0	0	0	0	0	0	0	0	0	0	0	0	0	0	0	0	0	0	3	0	0	0	13	0	0	0	0	0	0	0	0	2	0	1	0	2	0	0	8	0	0	0	0	0	0	0	0	0	0
OTU_1368	0	0	0	0	0	0	0	0	0	19	12	0	0	0	0	0	0	0	0	0	0	0	0	0	0	0	0	0	0	0	0	0	0	0	0	0	0	0	0	0	0	0	0	0	0	0	0	0	0
OTU_1989	0	0	0	0	0	0	0	0	0	0	0	0	0	0	0	0	0	0	0	0	0	0	0	0	0	0	0	0	0	0	0	0	0	0	0	0	0	0	0	0	0	0	0	0	0	0	0	0	0
OTU_26796	0	0	0	0	0	6	0	0	0	0	0	0	0	0	0	0	2	30	0	0	0	0	11	4	0	0	0	0	0	0	0	0	0	0	3	22	0	0	0	0	0	0	0	4	0	0	0	0	0
OTU_1318	0	1	0	0	0	0	0	0	0	0	0	0	0	0	0	0	24	0	0	0	0	0	2	0	0	0	0	0	0	0	0	0	1	0	3	0	0	1	0	0	0	0	0	0	0	0	0	0	0
OTU_467	0	0	0	0	0	0	0	0	0	0	0	0	0	0	0	0	0	2	0	0	0	0	0	5	0	0	0	0	0	0	0	0	0	0	0	1	0	0	0	12	0	0	0	0	0	0	0	0	0
OTU_618	0	0	0	0	0	0	0	0	0	0	0	0	0	0	0	0	0	0	0	0	0	0	0	0	0	0	0	0	0	0	0	0	0	0	0	0	0	0	0	0	0	0	0	0	0	0	0	0	0
OTU_19698	1	0	0	0	0	0	0	0	0	0	0	0	0	0	0	0	3	0	0	0	1	0	4	0	1	0	0	0	0	0	0	0	8	0	0	0	0	0	0	0	0	0	0	0	0	0	1	0	0
OTU_19925	0	0	0	1	0	0	0	0	0	0	0	79	0	3	0	0	0	0	0	0	4	0	0	0	0	0	0	0	0	0	0	0	0	0	0	0	1	0	0	0	0	0	3	0	0	0	0	0	3
OTU_917	5	0	5	0	0	0	0	0	0	0	0	0	0	0	0	0	0	0	0	0	0	0	0	0	0	0	0	0	0	0	0	0	0	0	0	0	0	0	0	0	0	0	0	0	0	0	0	0	0
OTU_578	0	0	0	0	0	0	0	0	0	0	0	0	0	0	0	0	0	0	0	0	0	0	0	0	0	0	0	0	0	0	0	0	0	0	0	0	0	0	0	0	0	0	0	0	1	0	0	0	0
OTU_1916	0	0	0	0	0	0	0	0	0	0	0	2	0	0	0	0	0	0	0	0	0	0	0	0	0	0	0	0	0	0	5	0	0	0	0	0	0	0	0	0	0	0	0	0	0	0	0	0	0
OTU_27837	0	0	0	1	0	0	0	0	1	0	1	1	1	0	4	0	1	0	0	0	0	3	0	0	0	0	0	0	1	0	0	0	0	0	0	0	0	0	0	0	2	0	0	0	0	0	0	1	0
OTU_622	0	0	0	0	0	0	0	0	0	0	0	0	0	0	0	19	0	0	1	0	0	0	0	0	0	0	0	0	0	0	0	0	0	1	0	0	0	0	0	0	0	0	0	1	0	0	28	0	0
OTU_1740	0	0	0	0	0	0	0	0	0	0	0	0	0	0	0	0	0	0	0	0	0	0	0	0	0	0	0	0	0	0	0	0	0	0	0	0	0	0	0	0	0	0	0	0	0	0	0	0	0
OTU_4799	0	0	0	0	0	0	0	0	0	0	0	0	0	0	0	0	0	0	0	21	0	0	0	0	0	0	0	0	0	0	0	0	0	0	0	0	0	0	0	0	0	0	0	0	0	0	0	0	0
OTU_17220	0	0	0	0	0	0	0	1	2	1	7	1	2	0	1	0	0	0	0	0	0	0	0	0	0	3	0	0	0	1	1	3	2	3	0	0	0	2	0	0	3	1	4	10	12	1	2	0	6
OTU_14951	3	0	5	0	1	0	0	0	0	0	0	0	0	0	0	0	0	0	1	0	5	0	0	0	0	0	0	4	6	0	0	0	0	0	0	0	0	0	0	1	0	0	0	0	0	0	0	3	0
OTU_22367	0	0	0	0	0	0	0	0	0	0	0	0	0	0	0	0	0	0	0	0	2	0	35	0	0	0	0	0	0	0	0	5	0	0	0	0	0	0	0	0	0	0	0	7	0	0	0	0	0
OTU_29658	0	4	0	0	0	0	0	0	0	0	0	0	0	0	0	0	0	1	0	0	2	0	0	1	0	0	12	0	0	0	0	0	0	0	0	0	0	0	1	0	0	0	0	0	0	0	0	0	0
OTU_2526	0	0	1	0	0	0	1	0	0	0	0	0	0	0	0	0	0	0	0	0	0	0	0	0	1	0	22	0	0	0	0	0	0	0	0	0	0	0	0	0	0	0	0	0	0	0	0	0	0
OTU_609	2	2	0	0	0	1	0	3	0	0	0	0	0	0	0	0	0	4	0	0	0	0	13	4	0	0	0	0	0	0	0	0	0	3	0	5	0	0	0	0	0	0	0	0	0	0	0	0	0
OTU_834	0	0	0	0	0	0	0	0	0	0	0	0	0	0	0	0	0	0	0	0	0	0	0	3	0	0	0	0	0	0	0	0	0	0	0	0	0	0	0	53	0	0	0	0	0	0	0	0	0
OTU_2157	0	0	0	0	0	0	0	0	0	0	0	0	0	0	0	0	0	2	0	0	0	0	0	0	0	0	0	0	0	0	0	0	0	0	0	0	0	0	0	0	0	0	0	0	0	0	0	0	0
OTU_6070	0	0	0	0	0	0	0	0	0	0	0	0	0	0	0	0	0	0	0	0	0	0	0	0	0	0	0	0	0	0	0	0	0	0	0	0	0	0	0	0	0	0	0	0	0	0	0	0	0
OTU_16922	0	0	0	0	0	0	2	0	0	0	0	0	0	0	0	0	0	0	0	0	0	0	0	0	0	0	0	0	0	0	0	2	0	3	0	0	0	0	0	0	0	0	0	0	0	0	0	0	0
OTU_803	0	1	0	0	0	5	0	2	0	0	0	0	0	0	0	0	10	2	3	0	0	0	20	5	0	0	0	0	0	0	0	0	0	0	3	5	0	0	0	0	0	0	0	0	0	0	0	0	0
OTU_7434	0	0	1	1	0	0	0	0	0	0	0	0	0	0	0	8	1	0	2	0	0	0	0	1	12	0	0	0	0	0	0	0	0	1	0	0	1	0	0	1	0	0	0	0	0	0	0	0	0
OTU_763	0	0	0	0	50	0	0	0	0	0	0	0	0	0	0	7	0	0	0	0	1	0	0	0	2	1	0	0	0	0	0	0	0	0	0	0	0	0	0	15	0	1	0	0	0	0	0	0	0
OTU_2927	0	0	0	0	0	0	0	0	0	0	0	0	0	0	0	0	0	0	0	0	0	0	0	0	0	0	0	0	0	0	0	0	0	0	0	0	0	0	0	0	0	0	0	0	0	0	0	0	1
OTU_20563	0	0	0	0	0	0	0	0	0	0	0	0	0	0	0	0	0	0	0	0	0	3	0	0	0	0	1	0	0	0	0	0	5	0	0	0	0	0	0	0	0	0	0	0	27	0	0	0	0
OTU_694	0	0	0	0	0	0	0	0	0	0	0	0	0	0	0	0	0	0	0	0	1	0	0	0	0	0	4	0	0	0	0	0	0	0	0	0	0	0	0	0	0	0	14	0	0	0	0	0	0
OTU_12034	0	0	0	0	0	0	0	0	0	0	0	0	0	0	0	0	0	0	0	0	0	0	0	0	0	0	0	0	0	0	0	0	11	0	0	0	0	0	0	0	0	0	0	0	0	0	0	0	0
OTU_21027	0	2	0	0	0	0	0	0	0	1	0	0	1	0	0	0	0	0	0	4	0	0	0	0	0	3	0	0	0	1	0	0	0	1	0	0	0	0	0	0	0	0	9	0	0	0	0	0	1
OTU_8985	0	0	0	0	0	0	0	0	0	0	0	0	0	0	0	0	0	2	0	0	0	0	0	1	0	0	0	0	0	0	21	0	0	0	0	0	0	0	0	0	0	0	0	0	0	0	0	0	0
OTU_1403	0	0	0	0	0	0	0	3	0	0	0	0	0	0	0	0	0	0	0	0	0	0	0	0	0	0	0	0	0	0	0	0	0	0	0	0	0	0	0	0	0	0	0	0	0	0	0	0	0
OTU_18783	0	0	0	0	0	0	0	0	0	0	0	0	0	0	0	0	0	0	2	0	2	0	2	0	0	0	0	0	0	0	0	0	10	0	0	1	0	0	0	0	0	0	0	0	0	0	0	0	0
OTU_19465	0	0	0	0	0	0	0	0	0	0	0	0	0	0	0	0	0	0	0	0	0	0	0	0	0	0	0	0	0	0	0	0	0	0	0	0	0	0	0	0	0	0	0	0	0	0	0	0	0
OTU_358	0	0	0	0	0	0	0	0	0	0	0	0	0	0	0	0	0	60	0	0	0	0	0	1	0	0	0	0	0	0	0	0	0	0	0	61	0	0	0	0	0	0	0	0	0	0	0	0	0
OTU_1273	0	4	0	0	0	4	0	0	0	5	0	0	0	0	0	0	0	2	2	0	0	0	0	0	4	0	0	0	0	0	0	0	0	0	4	1	0	0	0	0	0	0	0	0	0	0	16	0	0
OTU_1001	0	0	0	0	0	0	10	0	0	0	0	0	0	7	0	0	0	0	0	0	0	0	0	0	0	0	0	0	0	0	0	0	0	0	0	0	0	0	0	0	0	0	0	0	0	0	0	0	0
OTU_989	0	1	15	3	0	0	0	0	0	0	0	0	0	0	0	0	0	0	0	0	0	0	0	0	0	0	0	0	6	0	0	0	0	0	0	0	0	0	0	0	0	0	0	0	0	0	0	0	0
OTU_7354	4	1	0	0	0	0	0	17	0	0	0	0	0	0	0	0	0	0	0	0	0	0	0	0	0	0	0	0	0	0	0	0	0	0	0	0	0	0	0	0	0	0	0	0	6	0	0	0	0
OTU_2807	0	0	0	0	0	0	0	0	0	0	0	0	0	0	0	0	0	0	0	0	0	0	0	0	0	0	0	0	0	0	0	0	0	0	0	0	0	0	0	0	0	0	0	0	0	0	0	0	0
OTU_15549	0	0	0	0	0	0	0	0	1	1	1	2	0	0	0	0	0	0	0	1	0	0	1	0	0	0	1	0	0	0	0	0	0	0	0	0	0	0	0	0	0	0	0	0	0	0	1	0	1
OTU_27697	0	0	0	0	0	0	0	0	0	0	0	0	0	0	0	0	0	0	0	0	0	0	0	0	0	0	0	0	0	0	0	0	0	0	0	0	0	0	0	0	0	0	0	0	0	0	0	0	0
OTU_27604	0	0	0	0	0	0	0	0	0	0	0	0	0	0	0	0	0	0	0	0	0	0	0	0	0	0	7	0	0	1	0	0	0	0	0	0	0	0	0	0	0	0	0	0	0	1	0	0	0
OTU_29889	0	4	5	0	0	1	0	0	0	21	0	0	37	0	0	0	0	2	0	0	0	0	0	2	0	0	0	2	4	0	0	2	0	0	9	3	0	0	1	0	0	0	0	0	0	0	0	0	0
OTU_23747	0	1	0	0	0	0	0	2	26	0	0	0	0	0	0	0	0	0	0	0	0	0	0	0	0	0	0	0	9	0	0	0	0	1	0	0	0	0	0	0	0	14	0	0	0	0	0	0	0
OTU_29987	0	0	1	1	0	0	0	4	0	0	0	0	0	0	0	0	0	1	0	0	0	0	0	8	0	0	8	0	0	0	0	0	0	0	0	3	20	0	0	0	0	0	0	0	0	12	0	0	0
OTU_29009	0	0	0	0	0	0	0	0	17	0	0	0	0	0	0	0	0	0	0	0	0	0	0	0	0	0	0	0	0	0	0	0	1	0	0	0	0	0	0	0	0	0	0	0	0	0	0	2	0
OTU_5783	26	0	0	0	0	0	0	1	0	0	0	0	0	0	0	0	0	0	0	0	0	0	0	0	0	0	0	0	0	0	0	0	0	0	0	0	0	0	0	0	0	0	0	0	0	0	0	0	0
OTU_26147	0	0	0	0	0	0	0	0	0	0	0	0	0	0	0	0	0	0	0	0	0	0	0	0	0	0	0	0	0	0	0	0	0	0	0	0	0	0	0	0	0	0	0	0	0	0	0	0	0
OTU_404	5	0	0	0	0	4	0	0	0	0	0	0	0	0	0	0	1	16	0	0	8	0	6	45	1	0	0	0	0	0	0	0	0	0	10	11	0	0	0	0	0	0	0	0	0	0	0	0	0
OTU_23708	0	0	0	0	0	0	0	0	0	0	0	0	0	0	0	0	0	0	0	0	0	0	0	0	0	0	0	0	0	0	0	0	0	0	0	0	0	0	0	0	0	0	0	0	0	0	0	0	0
OTU_3292	0	0	0	1	0	0	0	1	0	0	0	0	0	0	0	0	0	0	0	0	0	0	0	0	0	0	0	1	3	0	0	0	0	0	0	0	13	0	2	0	0	0	0	0	0	0	0	0	0
OTU_1101	0	0	0	0	0	0	0	0	0	0	0	0	0	0	0	0	0	0	0	114	0	0	0	0	0	0	0	0	0	0	0	0	0	0	0	0	0	0	0	0	0	0	0	0	0	0	0	0	0
OTU_1027	0	0	0	0	0	0	0	0	0	0	0	0	0	0	0	0	0	0	0	11	0	0	0	0	0	0	0	0	0	0	0	0	0	0	0	0	0	0	0	0	0	0	0	0	0	0	0	0	0
OTU_15181	0	0	0	0	0	0	0	0	0	0	0	0	0	0	0	0	0	0	0	0	0	0	0	0	0	0	0	0	0	0	0	0	0	0	0	0	0	0	0	0	0	0	0	0	0	0	0	0	0
OTU_1903	0	0	0	0	0	0	0	0	0	0	0	0	0	0	0	0	0	0	0	0	0	0	0	0	0	0	0	0	5	0	0	0	0	0	0	0	0	0	0	0	0	0	0	0	0	0	0	0	0
OTU_29486	0	1	0	0	0	0	0	0	1	0	0	0	0	0	0	0	0	0	0	0	0	0	0	0	0	0	0	8	0	0	0	0	0	0	0	0	19	2	0	0	0	0	0	3	0	0	0	0	0
OTU_24378	0	0	2	0	0	0	4	0	0	0	3	0	0	0	0	0	0	0	0	0	0	1	0	0	0	2	0	0	3	0	0	0	0	1	0	0	0	1	0	0	0	1	0	0	4	0	0	0	0
OTU_948	0	1	0	0	0	1	0	0	0	0	0	0	0	0	0	0	0	0	6	0	3	0	0	0	0	0	0	0	0	0	0	0	0	0	7	0	0	0	0	0	0	0	0	0	0	0	0	0	0
OTU_1094	0	0	0	0	22	0	0	0	0	0	0	0	0	0	0	0	0	0	7	0	9	0	0	0	2	0	0	0	0	0	0	0	0	0	0	0	0	0	0	5	0	0	0	0	0	0	0	0	0
OTU_1388	0	0	0	0	0	2	0	1	0	9	0	0	0	0	0	0	0	0	0	0	0	0	0	0	0	0	0	0	0	0	0	0	0	0	0	0	0	0	0	0	0	0	0	0	0	0	0	0	10
OTU_1189	0	0	0	0	0	0	0	4	0	0	0	0	0	0	0	0	0	0	0	0	0	0	0	0	0	0	0	0	0	0	0	0	0	0	0	0	0	0	0	0	0	0	0	0	0	0	0	0	0
OTU_26968	0	0	0	0	0	0	0	2	0	0	0	0	0	0	0	0	0	0	0	0	7	0	25	0	0	0	0	7	0	0	0	0	0	0	0	0	0	2	0	0	0	0	0	0	0	0	0	0	0
OTU_13467	1	10	6	0	0	0	0	0	0	0	0	0	0	0	0	0	0	2	0	0	0	0	0	0	0	0	0	0	0	0	0	0	0	3	0	1	0	0	12	0	0	0	4	0	0	1	0	0	0
OTU_19135	0	0	0	0	0	0	0	0	0	20	43	0	0	0	0	0	0	0	0	0	0	0	0	0	0	0	0	0	0	0	0	0	3	0	0	0	0	0	0	0	0	0	0	1	0	0	0	0	0
OTU_3175	0	1	0	0	0	0	0	0	0	0	0	0	0	0	0	0	0	0	0	0	0	0	0	0	0	0	0	0	0	0	0	0	0	0	0	0	0	0	0	0	0	0	0	3	0	0	0	0	0
OTU_2311	0	0	0	0	0	0	0	0	1	0	0	0	0	0	0	1	0	0	0	0	0	0	0	0	0	0	0	0	0	0	0	0	0	1	0	0	0	0	0	1	0	0	1	1	0	0	0	0	1
OTU_745	0	2	0	0	0	0	0	0	0	1	0	0	0	0	0	1	0	20	0	0	0	0	0	17	0	0	0	0	0	0	0	0	0	0	0	7	0	0	0	0	0	0	0	0	0	0	0	0	0
OTU_642	6	0	0	0	2	20	0	0	0	0	0	0	0	0	0	0	17	2	0	0	0	0	1	1	0	0	0	0	0	0	0	0	0	0	0	1	0	0	0	0	0	0	0	0	0	0	0	0	0
OTU_536	0	0	0	0	0	0	0	0	0	0	0	0	0	0	0	0	0	0	3	0	0	14	0	0	0	0	0	0	0	0	0	0	0	0	0	0	0	0	0	0	0	0	0	0	0	0	0	0	0
OTU_1222	0	0	0	0	0	0	0	0	0	0	0	0	0	0	0	0	0	0	0	0	0	0	0	0	0	0	0	0	0	0	0	0	0	0	0	0	0	0	0	0	0	0	0	0	0	0	0	0	0
OTU_25048	0	0	1	0	0	0	0	0	0	0	0	0	0	0	0	0	0	0	0	0	0	0	0	0	0	0	0	0	0	0	9	0	6	9	0	0	0	0	0	0	0	0	6	0	0	6	0	0	0
OTU_1214	0	0	0	0	0	0	0	0	0	0	1	0	0	0	0	0	0	0	0	0	0	0	0	0	0	0	0	0	0	0	0	0	0	0	0	0	0	0	0	0	0	0	0	0	0	0	0	0	13
OTU_570	0	0	0	0	0	0	0	0	0	0	0	0	0	0	0	0	0	0	0	0	0	0	0	0	0	0	0	0	0	0	0	0	0	0	0	0	0	0	0	0	0	0	0	0	0	0	0	0	0
OTU_27195	0	0	0	0	0	0	0	1	0	0	0	0	1	1	1	0	0	0	0	0	0	0	0	0	0	2	0	0	0	0	0	0	1	0	0	0	0	0	0	0	0	1	0	0	0	0	1	1	1
OTU_1110	36	0	0	0	0	0	0	0	0	0	0	0	0	0	0	0	0	0	0	0	0	0	0	0	1	0	0	0	0	0	0	0	0	0	0	0	0	0	0	0	0	0	0	0	0	0	0	0	0
OTU_29480	0	0	0	0	0	0	0	1	0	1	0	0	0	0	5	0	0	0	0	0	0	0	0	0	0	0	2	0	0	0	0	1	0	0	0	0	1	0	0	0	0	0	1	0	0	0	0	0	1
OTU_28769	0	0	0	5	0	0	0	0	0	0	0	57	0	0	0	0	0	0	0	0	0	0	0	0	0	0	0	0	0	0	0	0	0	0	0	0	0	0	0	0	0	0	0	0	0	0	0	0	0
OTU_13270	0	0	0	0	1	0	0	0	0	0	0	0	0	0	0	0	0	0	1	0	0	0	0	0	1	0	0	6	0	0	0	14	9	5	0	0	0	5	5	0	3	0	3	4	11	8	0	0	0
OTU_28983	9	0	0	0	0	0	0	0	0	0	0	0	0	0	0	0	0	0	0	0	5	0	0	0	0	0	0	0	0	0	0	0	0	0	0	0	0	0	0	0	0	0	0	0	0	0	0	0	0
OTU_471	0	0	0	0	0	0	0	0	0	0	0	0	0	0	0	0	0	0	0	0	0	0	0	0	0	0	0	0	0	0	0	0	0	0	0	0	0	0	0	0	0	0	0	0	0	0	0	0	0
OTU_673	18	0	0	0	0	0	0	0	0	0	0	0	0	0	0	0	0	0	0	0	1	0	34	0	0	0	0	0	0	0	0	0	0	0	0	0	0	0	0	0	0	0	0	0	0	0	0	0	0
OTU_19166	0	0	0	0	0	0	0	0	0	0	0	0	0	0	84	0	0	0	0	0	0	0	0	0	0	0	0	0	0	0	0	2	0	0	0	0	0	0	0	0	0	0	0	0	0	0	0	0	0
OTU_528	0	0	0	0	0	0	0	7	0	0	0	0	0	0	0	0	0	11	4	0	4	0	0	12	0	0	0	0	0	0	0	0	0	0	3	32	0	0	0	0	0	0	0	0	0	1	0	0	0
OTU_26668	0	0	0	0	3	0	0	0	0	0	0	0	0	0	0	0	0	0	7	0	0	0	0	0	0	0	0	0	0	0	2	0	0	0	7	0	0	0	0	0	0	0	0	0	0	1	0	0	0
OTU_13647	7	29	1	0	0	0	0	0	0	0	0	0	0	0	0	0	0	3	0	0	0	0	0	1	0	0	0	0	0	0	0	0	0	0	0	2	0	0	0	0	0	0	0	0	0	0	0	0	0
OTU_23677	0	1	0	0	1	0	0	0	0	0	0	0	0	0	0	0	26	0	1	0	0	0	7	0	1	0	0	0	0	0	0	0	0	0	0	0	0	0	0	0	0	0	0	0	0	0	0	0	0
OTU_466	0	0	0	0	0	0	0	0	0	0	0	0	0	0	0	0	0	1	6	0	0	0	0	0	0	0	0	0	0	0	0	0	0	0	1	0	0	0	0	0	0	0	0	0	0	0	0	0	0
OTU_1442	0	0	0	0	0	0	0	0	0	0	0	0	0	0	0	0	0	0	0	0	0	0	0	0	0	0	0	0	0	0	0	0	0	0	0	0	0	0	0	0	0	0	0	0	0	0	0	0	0
OTU_19631	0	1	1	0	0	9	0	0	0	0	0	0	0	0	0	0	0	1	2	0	0	0	0	0	4	0	13	0	0	0	0	0	0	0	0	0	0	0	0	0	0	0	0	0	0	0	0	0	0
OTU_767	0	0	0	0	0	0	0	0	0	0	0	0	0	0	0	0	0	0	0	0	0	0	0	0	0	0	0	0	0	0	0	0	0	7	0	0	0	0	43	0	0	0	0	0	1	0	0	0	0
OTU_881	0	0	0	0	0	0	0	0	0	0	0	0	0	0	0	0	0	0	0	0	0	0	0	0	0	0	0	0	0	0	0	0	0	0	0	0	0	0	0	0	0	0	0	0	0	0	0	0	0
OTU_16203	0	0	0	0	0	0	0	0	0	0	0	0	0	0	0	0	0	0	0	0	0	0	0	0	0	0	0	0	0	0	0	0	0	0	0	0	0	0	0	0	141	0	0	0	0	0	0	0	0
OTU_479	0	0	0	0	1	0	0	2	0	0	0	0	0	0	0	0	0	0	0	0	6	0	14	0	1	0	0	0	0	0	0	0	0	0	3	0	0	0	0	17	0	0	0	0	0	0	0	0	0
OTU_670	0	0	0	0	1	0	0	0	0	0	0	0	0	0	0	0	0	0	2	0	5	0	37	0	0	0	0	0	0	0	0	0	15	0	0	0	0	0	0	0	0	0	3	0	0	0	14	0	0
OTU_1648	0	0	0	0	0	0	0	0	0	0	0	0	0	0	0	0	0	0	0	30	0	0	0	0	0	0	0	0	0	0	0	2	0	0	0	0	0	0	0	0	0	0	0	0	0	0	0	0	0
OTU_16704	0	0	0	0	0	0	0	0	0	0	0	0	0	0	0	0	0	0	1	0	0	0	0	0	0	0	0	0	0	0	0	0	0	0	0	0	0	0	0	0	0	0	0	12	0	0	0	0	0
OTU_20360	0	0	0	0	0	0	0	0	0	0	0	0	0	0	0	0	0	0	0	0	0	0	0	0	0	0	0	0	0	0	0	0	0	2	1	0	0	0	0	0	0	0	0	0	0	0	0	0	0
OTU_18053	0	0	1	0	1	0	0	20	0	0	0	0	0	0	0	1	0	0	0	0	0	0	0	0	1	0	0	0	0	0	0	7	0	2	0	0	0	5	1	0	0	9	0	3	4	0	24	1	0
OTU_723	0	0	0	0	0	0	0	0	0	0	0	0	0	0	26	0	0	0	0	0	0	4	0	0	0	0	0	0	0	0	0	0	0	0	0	0	0	0	0	0	0	0	0	0	0	11	0	0	0
OTU_1079	0	0	0	0	3	0	0	0	0	0	0	0	0	0	0	0	21	1	0	0	2	0	6	0	0	0	0	0	0	0	0	0	0	0	0	0	0	0	0	13	0	0	0	0	0	0	0	0	0
OTU_1089	0	0	0	0	1	0	0	7	0	0	0	1	0	0	0	0	1	0	0	0	0	0	0	0	1	0	1	0	0	0	1	6	0	0	0	0	0	0	5	1	0	0	3	0	0	13	0	0	0
OTU_8941	0	0	0	0	0	0	0	0	0	0	0	0	0	0	0	0	0	0	0	0	0	2	0	0	0	0	0	0	0	0	0	0	0	0	0	0	0	0	0	0	0	0	0	0	0	0	0	0	0
OTU_664	0	0	0	16	0	1	0	0	0	0	0	0	0	0	0	0	43	0	0	0	13	0	14	0	0	0	0	0	0	0	0	0	0	0	0	0	0	0	0	16	0	0	0	0	0	0	0	0	0
OTU_18746	0	0	0	0	0	0	0	1	0	0	0	0	0	0	0	0	0	0	6	0	0	0	0	0	0	0	0	0	0	0	0	0	1	0	0	0	0	3	0	1	0	0	0	1	0	0	1	0	0
OTU_20633	0	0	0	0	0	0	0	2	0	0	0	27	0	0	0	0	0	0	0	0	0	0	0	0	0	0	0	0	3	10	14	0	0	0	0	0	0	1	1	0	0	3	1	2	0	5	21	0	0
OTU_478	0	0	0	0	0	0	0	3	0	0	0	0	0	0	0	0	0	0	0	0	0	0	0	0	0	0	0	0	0	0	0	0	0	0	0	0	0	0	0	0	0	0	0	0	0	1	0	0	11
OTU_4606	0	0	0	0	0	0	0	0	0	0	0	0	0	0	0	0	0	0	0	0	0	0	0	0	0	0	0	0	0	0	0	0	0	0	0	0	0	0	0	0	0	0	0	0	0	0	0	0	0
OTU_1887	0	0	0	0	0	0	0	0	0	0	0	0	0	0	0	0	0	0	0	0	0	0	0	0	0	0	0	0	0	0	0	0	0	0	0	0	0	0	0	0	0	0	0	0	0	0	0	0	0
OTU_1175	0	0	0	0	0	0	0	0	25	18	24	31	0	0	0	0	0	0	0	0	0	0	0	0	0	0	0	0	0	0	0	0	0	0	0	0	0	0	0	0	8	0	0	0	0	0	0	0	0
OTU_1584	0	0	0	0	0	0	0	0	0	0	0	0	0	0	0	0	0	0	0	0	0	0	0	0	0	0	0	0	0	0	0	0	0	0	0	0	0	0	0	0	0	0	0	0	0	0	0	0	0
OTU_1776	0	0	0	0	0	0	0	0	0	0	0	0	0	0	0	0	0	0	0	0	0	0	0	0	0	0	0	0	0	0	0	0	0	0	0	0	0	0	0	0	0	0	0	0	0	0	0	0	0
OTU_6610	0	0	0	0	0	0	0	0	0	0	0	0	0	0	0	0	0	0	0	0	0	0	0	0	0	0	0	0	0	0	0	0	0	0	0	0	0	0	0	0	0	0	0	0	0	0	0	0	0
OTU_29831	0	0	0	0	0	0	0	1	0	0	0	0	0	0	0	0	0	0	0	0	0	0	0	0	0	0	0	0	0	0	0	3	0	1	0	0	0	2	1	0	4	0	39	6	0	2	20	0	0
OTU_24249	0	0	0	0	0	0	0	2	1	2	1	0	2	7	2	0	0	0	0	3	0	0	0	0	0	0	0	0	0	0	0	3	1	0	0	0	0	0	1	0	0	0	0	0	1	1	0	4	0
OTU_25578	0	0	0	0	0	0	0	1	0	0	0	0	0	0	0	0	0	0	0	4	0	0	0	0	0	0	0	0	0	0	0	1	0	0	0	0	0	0	0	0	0	0	0	0	0	0	0	0	0
OTU_29560	0	0	0	0	0	0	0	0	0	0	0	0	0	0	0	0	0	0	0	0	0	0	0	0	0	0	0	0	0	0	0	0	0	0	0	0	0	1	0	0	0	0	0	0	7	0	0	0	0
OTU_610	3	0	0	0	0	0	0	0	0	0	0	0	0	0	0	0	30	4	1	0	0	0	40	2	0	0	0	0	0	1	0	0	0	0	1	2	0	0	0	0	0	0	0	0	0	0	0	0	0
OTU_1788	0	2	1	0	0	0	0	0	0	0	0	0	0	0	0	5	0	0	0	0	4	0	3	0	0	0	0	0	0	0	10	0	0	0	2	0	0	0	0	0	0	3	0	0	0	0	0	0	0
OTU_1737	0	0	0	0	0	0	0	0	0	0	0	0	0	0	0	0	0	0	0	0	0	0	0	0	0	0	0	0	0	0	0	0	0	0	0	0	0	0	1	0	17	21	44	8	3	9	0	0	0
OTU_7612	0	0	0	0	0	0	0	0	0	0	0	0	0	0	0	0	0	0	0	0	0	0	0	0	0	0	0	0	0	0	0	0	0	0	0	0	0	0	0	0	0	0	0	0	0	0	0	0	0
OTU_1100	0	0	0	0	0	0	0	1	0	0	0	0	0	0	0	0	0	0	0	0	0	0	0	0	0	0	0	0	0	0	0	0	0	0	0	0	0	0	8	0	0	3	0	0	0	0	0	0	0
OTU_847	0	0	0	0	0	0	0	10	0	0	0	0	0	0	0	0	0	0	0	0	0	0	0	1	0	0	0	0	0	0	0	3	0	0	0	0	0	0	0	0	0	0	1	0	0	0	2	0	0
OTU_18947	8	0	0	0	0	0	22	0	0	0	0	0	0	0	0	3	0	0	1	0	1	0	0	0	3	0	0	1	0	0	0	0	0	0	3	0	0	0	0	0	0	0	0	0	0	0	1	0	0
OTU_10664	0	0	0	0	0	0	0	0	0	1	1	0	0	0	0	0	0	0	0	0	0	0	0	0	0	0	0	18	18	0	0	0	1	1	0	0	0	1	0	0	0	0	0	0	0	1	0	0	0
OTU_5584	0	0	0	0	1	0	0	0	0	0	0	0	0	0	0	1	0	0	6	0	0	0	9	2	0	0	0	0	0	0	0	0	0	0	6	0	0	0	0	11	0	0	0	0	0	0	0	0	0
OTU_11690	0	0	0	0	0	0	0	0	0	0	0	0	0	0	0	0	0	0	0	0	0	0	0	0	0	0	0	0	0	0	0	0	0	0	0	0	0	0	0	0	0	0	0	0	0	0	0	0	0
OTU_876	0	0	0	0	0	0	0	0	0	0	0	0	0	0	0	0	0	0	0	0	0	0	0	0	0	0	0	0	0	0	0	0	0	4	0	0	0	0	0	0	5	0	4	26	0	76	8	0	0
OTU_29254	0	0	0	0	0	0	0	0	0	0	0	0	0	0	0	0	0	0	0	8	0	0	0	0	0	3	0	0	0	0	0	0	0	0	0	0	0	0	0	0	0	0	0	0	0	0	0	0	0
OTU_996	0	0	0	0	0	0	0	0	0	0	0	0	0	0	0	0	0	0	0	0	0	0	0	0	0	0	0	0	0	0	0	0	9	2	0	0	0	1	0	0	0	1	12	9	47	1	0	0	0
OTU_1229	0	0	0	4	0	0	0	0	0	0	0	0	0	0	0	1	0	3	0	0	0	0	0	1	0	0	0	0	0	0	0	0	0	0	0	0	0	0	0	0	0	0	0	0	0	0	0	0	0
OTU_26136	0	0	0	0	0	0	0	0	0	7	0	0	0	0	0	0	0	0	0	0	0	0	0	0	0	0	0	0	0	0	0	7	0	6	0	0	0	0	4	0	0	0	0	0	0	3	47	0	0
OTU_1322	0	0	0	0	0	0	0	0	0	0	0	0	0	0	0	0	0	0	0	0	0	0	0	0	0	54	0	0	0	0	0	0	0	0	0	0	0	0	0	0	0	0	0	0	0	0	0	0	0
OTU_459	2	0	0	0	0	1	0	0	0	0	0	0	0	0	0	0	0	2	0	0	1	0	12	56	1	0	0	0	0	0	0	0	0	0	0	10	18	0	0	0	0	0	0	0	0	0	0	0	0
OTU_559	0	0	0	0	0	21	0	0	0	0	0	0	0	0	0	0	0	4	3	0	4	0	1	28	0	0	0	0	0	0	0	0	0	0	8	5	16	0	0	0	0	0	0	0	0	0	0	0	0
OTU_1032	2	0	0	0	0	0	0	0	0	0	0	0	0	0	0	0	0	60	0	0	0	0	0	6	0	0	0	0	0	0	0	0	0	0	2	36	0	0	0	0	0	0	0	0	0	0	0	0	0
OTU_1786	0	0	0	0	0	0	0	0	0	0	0	0	0	0	0	0	0	0	0	22	0	0	0	0	0	0	0	0	0	0	0	0	0	0	0	0	0	0	0	0	0	0	0	0	0	0	0	0	0
OTU_735	0	0	0	0	0	0	0	1	0	0	0	0	0	0	0	0	0	0	0	0	5	0	1	0	0	0	0	0	0	0	0	0	0	0	0	0	0	0	0	17	1	0	0	0	0	0	0	0	0
OTU_675	0	0	0	0	4	21	0	0	0	0	0	0	0	0	0	0	0	6	3	0	0	0	0	3	0	0	0	0	0	0	0	0	0	0	0	4	0	0	0	0	0	0	0	0	0	0	0	0	0
OTU_2112	0	0	0	0	0	0	0	36	24	0	0	0	0	5	0	0	0	0	0	0	0	0	0	0	0	0	0	0	0	0	0	2	0	1	0	0	0	0	0	0	0	1	0	0	0	0	0	0	0
OTU_1151	0	0	0	0	0	0	0	0	0	0	0	0	0	0	0	0	0	0	0	0	0	0	0	0	0	0	0	0	0	0	0	0	0	0	0	0	0	0	0	0	0	0	0	0	0	0	0	0	0
OTU_2638	0	0	0	0	0	0	0	0	0	0	49	0	0	0	0	0	0	0	0	0	0	0	0	0	0	0	0	0	0	0	0	0	0	1	0	0	0	0	1	0	0	6	0	0	0	1	0	0	0
OTU_26860	0	0	0	10	0	0	0	0	0	1	3	5	2	1	1	2	0	0	0	4	0	0	0	0	0	2	0	1	0	1	1	0	0	0	0	0	0	0	0	0	0	0	0	0	1	1	0	0	1
OTU_14285	0	1	0	0	2	0	0	0	0	1	0	0	0	0	0	13	0	0	0	0	2	0	0	0	7	0	0	0	0	0	0	0	0	0	3	0	0	0	0	2	0	0	0	0	0	0	0	0	0
OTU_1331	0	0	0	6	0	0	0	0	0	0	0	0	0	0	0	0	0	0	0	0	1	0	0	0	0	0	0	0	0	0	0	0	0	0	0	0	6	0	0	0	0	0	0	0	0	0	0	0	0
OTU_1581	0	0	0	16	0	0	0	0	0	0	0	0	0	0	0	0	0	0	0	0	0	0	0	0	0	54	0	0	0	0	0	0	0	2	0	0	0	0	0	0	0	0	0	0	0	0	0	0	0
OTU_867	0	0	0	0	0	0	0	0	0	0	0	0	0	0	0	0	0	0	1	0	0	3	0	0	0	0	0	0	0	0	0	0	0	0	0	0	2	0	0	0	0	0	0	0	0	0	0	0	0
OTU_1499	0	0	0	0	0	0	0	0	0	0	0	0	0	0	0	0	0	0	0	0	0	0	0	0	0	0	0	0	0	13	0	0	0	1	0	0	0	8	1	0	13	11	17	10	25	18	1	0	0
OTU_564	1	0	0	0	13	2	0	0	0	0	0	0	0	0	0	0	0	9	1	0	7	0	17	1	0	0	0	0	0	0	0	0	0	0	0	2	0	0	0	12	0	0	0	0	0	0	0	0	0
OTU_24786	0	0	0	0	0	0	0	0	0	0	0	0	0	0	0	0	0	0	0	0	0	25	0	0	0	0	0	0	0	0	0	0	0	0	0	0	0	0	0	0	0	0	0	0	0	0	0	0	0
OTU_1871	0	0	0	0	0	0	0	0	0	0	0	0	0	0	0	0	0	0	0	0	0	0	0	0	0	0	0	0	0	0	0	0	0	0	0	0	0	0	0	0	0	0	0	0	0	0	0	0	0
OTU_1876	0	0	0	0	0	0	0	0	0	0	0	0	0	0	0	0	0	0	0	34	0	0	0	0	0	0	0	0	0	0	0	0	0	0	0	0	0	0	0	0	0	0	0	0	0	0	0	0	0
OTU_549	0	1	0	0	0	0	0	0	0	0	0	0	0	0	0	0	0	0	0	0	0	0	0	0	0	0	0	0	0	0	0	0	0	2	0	0	0	0	0	0	0	0	0	0	0	0	0	0	0
OTU_751	0	0	1	0	8	0	0	0	0	0	0	0	0	0	0	0	0	0	5	0	21	0	0	0	0	0	0	0	0	0	0	0	0	0	0	0	0	0	7	0	0	0	0	0	0	0	0	0	0
OTU_27997	0	1	0	0	0	0	0	7	1	0	0	0	0	0	0	0	0	0	0	0	0	0	0	1	0	0	0	0	0	0	0	0	0	1	0	0	0	0	0	0	0	0	0	0	0	0	0	0	0
OTU_11589	0	0	0	1	1	0	0	0	0	0	0	0	0	0	0	5	0	0	1	0	1	0	0	0	4	0	0	6	2	0	0	0	0	0	5	0	0	0	0	0	0	0	0	0	0	0	0	0	1
OTU_1323	0	2	0	8	4	0	1	4	0	0	0	0	0	0	0	0	3	1	3	0	0	0	0	1	1	0	0	0	0	0	0	0	0	0	3	4	0	0	0	0	0	0	0	0	0	0	0	0	0
OTU_481	0	0	1	0	0	0	0	0	0	0	0	0	0	0	0	0	0	0	0	0	0	0	0	0	0	0	0	0	0	0	0	0	0	0	0	0	0	0	0	0	0	0	0	0	0	0	0	0	0
OTU_1224	0	0	0	0	0	0	0	0	0	0	0	0	0	0	0	0	0	0	0	0	0	0	0	0	0	0	0	0	0	0	0	0	0	0	0	0	0	0	0	0	0	0	0	0	0	0	0	0	0
OTU_26404	0	0	0	0	0	0	0	0	0	0	0	0	0	0	0	0	0	0	0	0	0	0	0	0	0	0	0	0	0	0	0	0	0	0	0	0	0	0	0	0	0	0	0	0	0	0	0	0	0
OTU_1558	0	0	0	0	0	0	0	0	0	0	0	0	0	0	0	0	0	0	0	0	0	0	0	0	0	0	0	0	0	0	0	0	0	0	0	0	0	0	0	0	0	0	0	0	0	0	0	0	0
OTU_26065	0	0	0	0	0	0	0	0	0	17	0	0	0	0	0	0	0	0	0	0	0	0	0	0	0	0	0	0	0	0	0	4	0	4	0	0	0	0	0	0	0	0	0	0	0	0	0	0	0
OTU_26966	0	0	0	2	0	0	0	0	1	0	1	2	1	0	1	0	0	0	0	0	0	0	0	0	0	0	0	2	0	3	2	0	0	1	0	0	0	0	0	0	0	0	0	0	0	0	0	0	4
OTU_9539	0	0	0	0	0	0	0	0	0	0	0	0	0	0	0	0	0	0	0	0	0	0	0	0	0	0	0	0	0	0	0	0	0	0	0	0	1	0	0	0	0	0	0	0	0	0	0	0	0
OTU_11844	0	0	0	1	0	0	0	2	3	2	0	0	0	0	1	0	0	0	0	0	0	1	0	0	0	0	0	0	0	0	0	0	0	0	0	0	0	0	0	0	0	0	0	0	0	1	0	0	0
OTU_29007	0	0	0	2	0	0	0	1	0	1	0	0	0	0	0	0	0	0	0	0	0	0	0	0	0	1	11	1	0	0	0	0	0	0	0	0	1	0	0	0	0	0	0	0	0	0	0	0	0
OTU_26842	0	1	0	0	0	0	0	0	0	0	0	0	0	0	0	0	0	0	0	0	0	0	0	0	0	0	0	0	0	0	0	0	0	0	0	0	0	0	0	0	0	0	0	0	0	0	0	0	0
OTU_15875	0	0	0	0	0	0	0	0	0	0	31	0	0	0	0	0	0	0	0	0	0	0	0	0	0	0	0	0	0	0	0	0	0	0	0	0	0	0	0	0	0	0	0	0	0	0	0	0	0
OTU_11094	0	0	0	2	0	0	0	0	2	0	0	4	0	0	0	0	0	0	0	0	0	0	0	0	0	0	0	13	0	0	0	0	0	0	0	0	0	0	0	0	0	0	0	0	0	0	0	0	0
OTU_20679	0	0	0	6	0	0	0	2	0	0	0	0	0	0	0	0	0	0	0	0	0	0	0	0	0	0	0	0	0	0	0	0	0	0	0	0	32	0	0	0	0	0	0	0	0	0	0	0	0
OTU_1127	0	0	0	0	0	0	0	0	0	0	0	0	0	0	0	0	0	0	0	0	0	61	0	0	0	0	0	0	0	0	0	0	0	0	0	0	0	0	0	0	0	0	0	0	0	0	0	0	0
OTU_967	0	1	2	0	0	0	0	0	0	0	0	0	0	0	0	7	0	0	0	0	1	0	0	0	4	0	0	0	0	0	0	0	0	0	0	0	0	0	0	0	0	0	0	0	0	0	0	0	0
OTU_16601	0	0	0	0	0	0	0	4	2	0	0	0	0	0	0	0	0	0	0	0	0	0	0	0	0	1	0	0	0	0	0	0	16	0	0	0	0	0	0	0	0	0	0	0	0	0	0	0	0
OTU_1679	0	0	0	0	0	0	0	0	0	0	0	0	0	0	0	0	0	0	0	0	0	0	0	0	0	0	0	0	0	0	0	0	0	0	0	0	0	0	0	0	0	0	0	0	0	0	0	0	0
OTU_11921	0	0	1	0	1	0	3	3	0	0	0	0	0	0	0	0	0	3	1	0	1	0	2	3	0	0	0	0	0	0	0	6	5	0	0	0	0	0	0	0	3	0	0	0	0	0	11	0	0
OTU_1642	0	0	0	6	0	0	0	7	16	0	0	0	0	0	0	0	0	2	0	0	0	0	0	1	1	0	0	0	0	0	0	0	0	0	0	0	0	0	0	0	0	0	0	0	0	0	0	0	0
OTU_1017	0	2	0	0	0	0	0	1	0	0	0	0	0	0	0	0	0	0	4	0	1	0	4	0	0	23	0	0	0	0	0	1	0	0	3	0	0	0	0	0	0	0	0	2	0	0	0	0	0
OTU_27875	0	0	0	0	5	0	0	0	0	0	0	0	0	0	0	0	0	0	0	0	0	0	0	0	0	0	0	0	0	0	0	0	0	0	0	0	0	0	0	0	0	0	0	0	0	0	0	0	0
OTU_1022	0	0	0	0	0	0	0	0	0	0	0	0	0	10	0	0	0	0	0	0	0	0	0	0	0	0	0	0	0	0	0	0	118	0	0	0	0	0	0	0	0	0	0	0	0	0	0	0	0
OTU_21805	0	0	0	0	0	0	0	0	0	0	0	0	0	0	0	0	0	0	0	0	0	94	0	0	0	0	0	0	0	0	0	0	0	0	0	0	0	0	0	0	0	0	0	0	0	0	0	0	0
OTU_1299	0	0	0	0	0	0	0	0	0	14	0	0	0	0	0	0	0	0	0	0	0	0	0	0	0	0	0	0	0	0	0	0	0	0	0	0	0	0	0	0	0	0	0	0	0	0	0	0	0
OTU_1325	0	0	0	1	0	0	0	0	0	0	0	0	0	0	0	0	0	0	0	0	2	0	0	0	0	0	0	0	0	0	0	2	0	1	0	0	0	0	0	0	0	0	0	0	0	0	0	0	0
OTU_4511	0	0	0	0	0	0	0	1	0	0	0	0	0	0	0	0	0	1	0	0	0	0	0	0	0	0	0	0	0	0	0	0	0	0	0	0	0	0	0	0	0	0	0	0	0	0	0	0	0
OTU_2593	0	0	0	0	0	0	0	0	0	0	0	0	0	0	0	0	0	0	0	0	0	0	0	0	0	0	0	0	0	0	17	0	0	4	0	0	0	2	4	0	0	5	12	2	9	23	9	0	0
OTU_1096	0	1	1	0	1	0	0	0	0	0	0	0	0	0	0	0	0	0	0	0	0	0	0	0	0	0	0	0	0	17	0	0	0	1	0	0	0	0	1	0	0	13	0	0	0	0	0	0	0
OTU_893	0	0	0	0	16	0	0	0	0	0	0	1	0	0	0	0	0	0	0	0	0	0	8	0	0	0	0	0	0	0	0	0	0	0	0	0	0	0	0	0	0	0	0	0	0	0	0	0	0
OTU_23482	0	0	0	0	0	0	0	0	0	0	0	0	0	0	0	0	0	0	0	0	0	0	0	0	0	0	0	0	0	0	0	0	0	0	0	0	0	0	0	0	0	0	0	0	0	0	0	0	0
OTU_4531	0	0	0	0	0	0	0	0	0	0	0	0	0	0	0	0	0	0	0	0	0	0	0	0	0	0	0	0	0	0	0	0	0	0	0	0	0	0	0	0	0	0	0	0	0	0	0	0	0
OTU_22654	0	0	0	2	0	0	0	0	0	0	1	2	0	4	2	2	0	0	0	0	0	0	0	0	0	3	0	3	0	0	1	1	0	1	0	0	0	2	0	0	0	0	1	2	1	1	0	0	1
OTU_1103	0	0	0	0	0	0	0	0	0	0	0	0	0	0	0	0	0	0	0	0	0	0	0	0	0	0	0	0	0	0	0	0	0	0	0	0	0	0	0	0	0	0	0	0	0	0	0	0	0
OTU_15696	0	0	0	0	0	0	0	5	0	0	0	0	0	0	0	0	0	2	0	0	0	0	0	1	0	0	0	0	0	0	0	0	0	0	0	0	19	0	0	0	0	0	0	0	0	0	0	0	0
OTU_525	0	0	0	0	0	0	0	0	0	0	0	0	0	0	0	0	41	0	0	0	0	0	33	0	0	0	0	0	0	0	0	0	0	0	0	0	0	0	0	0	5	0	0	0	0	0	0	0	0
OTU_1503	0	0	0	0	0	0	0	0	0	0	0	0	0	0	0	0	0	0	0	0	0	0	0	0	0	0	0	0	0	0	0	0	0	0	0	0	0	0	0	0	0	0	0	0	0	0	0	0	0
OTU_16977	0	0	0	0	0	0	0	0	0	1	0	2	2	0	0	0	0	0	0	0	0	0	0	0	0	0	3	5	16	0	0	4	0	0	0	0	0	0	0	0	0	0	0	0	1	0	0	1	0
OTU_748	0	0	0	0	0	0	0	0	0	0	0	0	0	0	0	0	0	0	0	0	0	0	0	0	0	0	0	0	0	0	0	0	0	0	0	0	0	0	0	0	0	0	0	0	0	0	0	0	0
OTU_3011	0	0	0	0	0	0	0	0	0	0	0	0	0	0	0	0	11	4	1	0	0	0	2	3	0	0	0	0	0	0	0	0	0	2	1	2	0	0	12	0	0	1	0	0	0	0	6	0	0
OTU_10258	1	1	0	0	0	0	0	0	0	0	23	0	0	0	0	0	0	0	0	17	0	24	0	0	0	0	0	0	0	0	0	7	0	2	0	0	0	0	6	0	0	0	0	0	0	0	0	0	0
OTU_1142	0	0	0	0	0	0	0	0	0	0	0	0	0	0	0	0	0	0	0	0	0	0	0	0	0	0	0	0	0	0	0	0	0	0	0	0	0	0	0	0	0	0	0	0	0	0	0	0	0
OTU_1233	0	0	0	0	0	0	0	0	0	0	0	0	0	0	0	0	0	0	0	0	0	9	0	0	0	0	0	0	0	0	0	0	0	0	0	0	0	0	0	0	0	0	0	0	0	0	0	0	0
OTU_1320	0	0	0	0	0	0	0	0	0	0	0	0	0	0	0	0	0	0	0	0	0	0	0	0	0	0	0	0	60	0	0	0	4	10	0	0	0	0	7	0	0	0	0	0	0	0	0	0	0
OTU_1697	0	0	0	0	0	0	0	40	0	0	0	0	0	0	0	0	0	1	0	0	0	0	3	0	0	0	0	0	0	0	0	0	0	0	0	0	0	0	0	0	0	0	0	0	0	0	0	0	0
OTU_4939	0	0	0	0	0	0	0	0	0	0	0	0	0	0	0	0	0	0	1	22	0	0	0	0	0	0	0	0	0	0	0	0	0	0	0	0	34	0	0	0	0	0	0	0	0	0	0	0	0
OTU_25335	0	0	7	0	0	0	0	0	1	1	0	0	1	0	1	1	0	0	0	0	0	0	0	0	0	0	0	1	1	2	0	0	0	0	0	0	0	0	0	0	0	5	0	0	0	0	0	1	0
OTU_2584	0	0	0	0	0	0	0	0	0	0	0	0	0	0	0	0	0	0	0	0	0	0	0	0	0	0	0	0	0	0	0	0	0	0	0	0	0	0	0	0	0	0	0	0	0	0	0	0	0
OTU_2851	0	0	0	0	0	0	0	0	0	0	0	0	0	0	0	0	0	0	1	0	0	0	0	0	0	0	0	0	0	0	0	0	0	0	0	0	0	0	0	0	0	0	0	0	0	0	0	0	0
OTU_22828	0	0	0	0	3	0	0	0	0	0	0	0	0	0	0	0	0	0	0	0	2	0	0	0	4	0	0	0	0	0	0	0	0	0	0	0	0	0	0	10	0	0	0	0	0	0	0	0	0
OTU_2412	0	0	0	0	0	0	0	0	22	0	0	0	0	0	0	0	0	0	0	0	0	0	0	0	0	0	0	0	0	0	0	2	0	3	0	0	0	0	7	0	0	0	0	0	0	16	2	0	0
OTU_4600	0	0	0	0	0	0	0	1	0	0	0	0	0	0	0	0	0	0	0	0	0	0	0	0	0	0	0	0	0	0	0	0	0	0	0	0	0	0	0	0	0	0	0	0	0	0	0	0	0
OTU_784	0	0	0	0	0	0	0	0	0	0	0	0	0	0	0	0	0	0	0	0	0	0	0	0	0	0	0	0	0	0	0	0	0	0	0	0	0	0	0	0	0	0	0	0	0	0	65	0	0
OTU_1451	0	0	0	0	0	0	0	0	0	0	0	0	0	0	0	0	0	0	0	0	0	0	0	0	0	0	0	0	0	0	52	0	0	0	0	0	0	0	0	0	0	0	0	0	0	0	0	0	0
OTU_1742	5	0	0	0	6	7	0	0	0	0	0	0	0	0	0	0	0	6	0	0	0	0	0	1	0	0	8	0	0	0	0	0	0	0	0	2	0	0	0	0	0	0	0	0	0	0	0	0	0
OTU_19285	0	0	0	0	0	0	0	0	0	0	0	0	0	0	0	1	1	0	0	0	21	0	0	2	0	0	0	0	0	0	0	0	0	0	0	0	0	0	0	0	9	0	0	0	0	0	0	0	0
OTU_28308	0	0	0	0	0	0	0	1	0	0	0	0	0	0	0	0	0	2	3	0	0	0	0	55	0	0	0	0	0	0	0	0	0	0	0	1	0	0	0	0	0	0	0	0	0	0	0	0	0
OTU_1210	0	0	0	0	0	0	0	0	0	0	0	0	0	0	0	0	0	0	0	0	0	0	0	0	0	0	0	0	0	0	0	0	0	0	0	0	0	0	0	0	0	0	0	0	0	0	0	0	0
OTU_863	0	0	0	0	0	0	0	0	0	0	0	0	0	0	0	0	0	0	0	0	0	0	0	0	0	0	0	0	0	0	0	0	0	0	0	0	0	0	0	0	0	0	0	0	0	0	0	0	19
OTU_15243	0	0	0	0	3	0	0	0	0	0	0	0	0	0	0	2	0	0	4	0	3	0	1	0	12	0	0	0	0	1	0	1	0	0	1	0	2	0	0	0	0	0	0	0	0	1	0	0	0
OTU_1846	0	0	0	0	0	0	0	0	0	0	0	0	0	0	0	0	0	0	0	0	0	0	0	0	0	0	0	0	0	0	0	0	0	0	0	0	0	0	0	0	0	0	0	0	0	0	0	0	0
OTU_7469	31	0	0	0	0	0	0	0	0	0	0	0	0	0	0	0	0	0	0	0	0	0	0	0	0	0	0	0	0	0	5	0	0	0	0	0	0	0	0	0	0	0	0	0	0	0	0	0	0
OTU_2273	0	0	0	0	0	0	0	0	0	0	0	0	0	0	0	0	0	0	0	0	0	0	0	0	0	0	0	0	0	0	0	0	0	0	0	0	0	0	0	0	0	0	0	0	0	0	0	0	0
OTU_14299	0	0	0	0	0	0	0	0	0	0	0	0	0	0	0	0	0	0	1	0	1	0	0	0	0	0	3	0	0	0	1	0	0	0	0	0	0	0	0	0	0	0	0	0	0	0	0	0	0
OTU_29046	0	1	1	0	0	0	0	0	0	0	0	0	0	0	0	0	3	0	0	31	0	0	0	0	0	0	0	0	0	0	0	0	0	0	0	0	0	0	14	0	0	0	0	0	0	0	3	0	0
OTU_5136	5	0	0	0	0	0	0	0	0	0	0	0	0	0	0	0	0	0	0	0	0	0	0	0	0	0	0	0	0	0	0	0	0	0	0	0	0	0	0	0	0	0	0	0	0	0	0	0	0
OTU_498	0	0	0	0	0	3	0	0	0	0	0	0	0	0	0	0	0	13	3	0	0	0	2	9	0	0	1	0	0	0	0	0	0	1	8	17	0	0	0	0	0	0	0	0	0	0	0	0	0
OTU_18942	0	0	0	3	0	0	0	0	4	1	0	0	0	0	1	0	0	0	0	0	0	0	0	0	0	3	3	0	0	4	0	0	0	0	0	0	1	0	1	0	1	0	0	0	0	0	0	1	1
OTU_1279	0	0	0	0	0	0	0	5	0	0	0	0	0	0	0	0	0	5	0	0	0	0	0	0	0	0	0	0	0	0	0	0	0	2	0	0	0	0	0	0	0	0	0	0	0	0	0	0	0
OTU_26319	0	0	0	0	6	0	0	3	0	0	0	0	0	0	0	0	17	0	3	0	0	0	0	0	1	0	0	0	0	0	0	0	0	0	0	0	0	0	11	0	0	0	0	0	0	0	0	0	0
OTU_26743	0	0	0	0	0	0	0	0	0	0	0	0	0	0	0	0	0	0	0	0	0	0	0	0	0	0	0	0	0	0	0	0	0	0	0	0	0	0	0	0	0	0	0	0	0	0	0	0	0
OTU_11478	0	0	0	0	0	0	0	6	0	0	0	0	0	0	0	0	0	0	0	0	0	0	0	0	0	0	0	0	0	0	0	0	0	0	0	0	0	0	0	0	0	0	0	0	0	0	0	113	0
OTU_29538	0	26	8	0	0	0	3	0	0	0	0	0	0	0	0	0	0	0	4	0	0	0	1	0	0	0	0	0	0	0	0	0	0	0	1	0	0	0	0	0	0	0	0	0	0	0	0	0	0
OTU_1651	0	0	0	0	0	0	0	0	68	0	0	0	0	0	0	0	0	0	0	0	0	0	0	0	0	0	0	0	0	0	0	0	0	0	0	0	0	0	0	0	0	0	0	0	0	0	0	0	0
OTU_611	0	1	0	0	0	1	0	6	0	0	0	0	0	0	0	0	0	20	1	0	0	0	0	12	0	0	0	0	0	0	0	0	0	0	8	14	0	0	0	0	0	0	0	0	0	0	4	0	0
OTU_5356	0	0	0	0	0	0	0	0	0	0	0	0	0	0	0	0	0	0	0	0	0	0	0	0	0	0	0	0	0	0	0	0	0	0	0	0	0	0	0	0	0	0	0	0	0	0	0	0	0
OTU_25329	0	3	0	0	0	0	0	3	0	0	0	0	0	0	0	0	0	0	0	0	2	0	0	0	0	0	0	0	0	0	0	0	0	0	0	0	0	0	1	0	0	0	0	0	0	1	6	5	0
OTU_17764	0	0	0	0	0	0	0	1	0	0	0	0	0	0	9	0	0	0	0	0	0	0	0	0	0	0	0	0	1	0	0	2	0	6	0	0	0	0	0	0	0	12	0	0	0	0	0	0	0
OTU_4491	0	0	0	10	0	0	0	0	0	0	0	2	0	0	0	0	43	0	0	0	0	0	9	1	0	0	0	0	1	0	0	0	0	1	0	0	0	2	0	0	0	0	1	0	0	1	0	0	0
OTU_739	0	0	0	0	0	0	0	0	0	0	0	0	0	0	0	0	0	0	0	0	0	2	0	0	0	0	0	0	0	0	0	0	0	0	0	0	0	0	0	0	0	0	0	0	0	0	0	0	0
OTU_1359	0	0	0	0	0	0	0	0	0	0	0	0	0	0	0	0	0	0	0	0	0	0	0	0	0	0	0	0	0	0	0	0	0	0	0	0	0	0	0	0	0	0	0	0	0	0	0	0	0
OTU_1225	0	0	0	0	0	0	0	0	0	0	0	0	0	0	0	0	0	0	0	0	0	0	0	0	0	0	0	0	0	0	0	0	0	0	0	0	0	0	0	0	0	0	0	0	0	0	0	0	0
OTU_2128	0	0	0	0	0	0	0	0	0	0	0	0	0	0	0	0	0	0	0	0	0	0	0	0	0	0	0	0	0	0	0	0	0	0	0	0	0	0	0	0	0	0	0	0	0	0	0	0	0
OTU_2575	0	0	0	0	0	0	0	0	0	0	0	0	0	0	0	0	0	0	0	0	0	0	0	0	0	0	0	0	0	0	0	0	0	0	0	0	0	0	0	0	0	0	0	0	0	0	0	0	0
OTU_1630	0	0	0	1	0	0	0	0	0	0	0	0	0	0	0	0	0	0	0	0	6	0	7	8	0	0	0	0	0	0	0	0	0	0	0	0	0	0	0	0	0	0	0	0	0	0	0	0	0
OTU_1396	0	0	0	0	0	0	0	0	0	0	0	0	0	0	0	0	0	0	0	0	0	0	0	0	0	0	0	0	0	0	41	0	25	1	0	0	0	1	1	0	1	9	22	0	0	8	0	0	0
OTU_2004	0	0	0	0	0	0	0	0	0	0	0	0	0	0	0	0	0	0	0	0	0	0	0	0	0	0	0	0	0	0	0	0	0	0	0	1	0	0	0	0	0	0	0	0	0	0	0	0	0
OTU_563	0	0	0	7	0	2	0	5	0	0	0	0	0	0	0	0	7	6	3	0	3	0	1	3	0	0	0	0	0	0	0	0	0	0	7	14	0	2	0	0	0	0	0	0	0	0	0	0	0
OTU_1045	0	0	0	0	4	0	0	0	0	0	0	0	0	0	0	0	0	0	0	0	0	0	0	0	0	0	0	0	0	0	0	0	0	0	0	0	0	0	0	0	0	0	0	0	0	0	0	0	0
OTU_19691	0	0	0	0	0	0	0	0	0	0	103	0	0	0	0	0	0	0	0	0	0	0	0	0	0	0	0	0	0	0	0	0	0	0	1	0	0	0	0	0	0	14	0	0	0	1	0	0	0
OTU_26018	1	3	1	0	0	1	0	0	0	0	0	0	0	0	0	0	4	0	0	0	0	0	0	0	0	0	0	0	0	0	0	0	0	0	0	1	0	0	0	0	0	0	0	0	0	0	0	0	0
OTU_1257	0	1	0	0	0	6	0	0	0	0	0	0	0	0	0	0	0	1	1	0	0	0	0	0	0	0	0	0	0	0	0	0	0	0	0	0	0	0	0	0	0	1	0	0	0	0	0	0	0
OTU_14714	0	5	3	0	0	4	0	0	0	0	0	0	0	0	0	0	0	0	0	0	0	0	0	4	0	0	0	0	0	0	0	0	0	1	0	1	1	0	0	0	0	0	0	0	0	0	0	0	1
OTU_27482	0	0	0	0	0	0	1	0	0	0	0	0	0	0	0	0	0	0	0	0	0	0	0	0	0	0	0	0	0	0	0	0	0	1	0	0	0	0	0	0	0	2	0	0	0	0	5	0	0
OTU_620	0	0	0	0	0	1	0	0	0	0	0	0	0	0	0	0	0	0	5	0	12	0	0	1	0	0	0	0	0	0	0	0	0	0	4	0	0	0	0	12	0	0	0	0	0	0	0	0	0
OTU_1021	0	1	1	0	0	0	0	1	0	0	0	0	0	0	0	0	0	0	0	0	0	0	0	0	0	0	0	1	0	0	0	2	4	3	0	0	0	0	0	0	2	0	21	1	0	0	0	0	0
OTU_659	0	0	0	5	1	0	0	0	0	0	0	0	0	0	0	1	0	0	2	8	6	0	0	1	0	0	0	0	0	0	0	0	0	0	2	0	6	0	0	0	0	0	0	0	0	0	0	3	0
OTU_24504	0	0	0	0	0	0	0	0	0	0	0	0	0	0	0	0	6	0	0	0	0	0	3	0	0	0	0	0	0	0	0	0	0	0	0	2	0	0	0	0	0	0	0	0	0	0	0	0	0
OTU_1601	1	2	2	0	3	0	0	2	0	0	0	0	0	0	0	0	0	0	3	8	0	0	7	2	0	0	0	0	0	0	0	1	0	1	0	1	0	0	0	0	0	0	1	0	0	0	0	0	0
OTU_23476	0	0	0	0	2	0	0	0	0	0	0	0	0	0	0	0	0	0	1	0	11	0	0	0	0	0	0	0	0	0	0	0	0	0	0	0	0	0	0	9	0	0	0	0	0	0	0	0	0
OTU_8582	0	0	0	0	0	0	0	0	0	0	0	0	0	0	0	22	0	0	0	0	0	0	0	0	3	0	0	0	0	0	0	0	0	0	3	0	0	0	0	0	0	0	0	0	0	0	0	0	0
OTU_9958	0	0	0	0	0	0	0	1	70	0	0	0	0	0	0	0	0	0	0	0	0	0	0	0	0	0	0	0	1	0	0	0	2	2	0	0	0	0	0	0	0	0	0	0	0	0	0	0	0
OTU_24099	1	4	5	1	0	0	0	0	0	0	0	0	0	0	0	1	5	4	2	1	0	0	21	4	0	0	0	0	0	1	0	2	0	0	5	1	0	0	1	0	0	0	0	0	0	0	1	0	0
OTU_944	0	1	0	5	0	1	0	0	0	0	0	0	0	0	0	0	0	1	0	0	0	0	0	3	0	0	0	0	0	0	1	0	0	0	36	2	0	0	0	0	0	0	0	0	0	0	0	0	0
OTU_1155	0	0	0	0	0	0	0	2	0	24	0	0	0	0	0	0	0	0	0	0	0	0	0	0	0	0	0	0	0	0	0	0	0	0	3	0	0	0	0	0	0	0	0	0	0	0	0	0	0
OTU_27318	0	0	0	0	4	3	0	0	0	0	0	0	0	0	49	1	0	0	1	0	0	0	0	1	0	0	0	0	0	0	1	0	0	0	0	0	1	0	1	0	1	0	0	0	0	0	0	0	0
OTU_1304	0	0	0	0	0	0	0	0	0	0	0	0	0	0	0	0	0	0	0	0	0	0	0	0	0	0	0	0	0	0	0	0	0	0	0	0	0	0	0	0	0	0	0	0	0	0	0	0	0
OTU_12589	0	0	0	0	0	0	0	5	0	0	0	0	0	0	0	0	0	1	0	0	0	0	0	1	0	0	0	0	0	0	0	0	0	0	0	0	0	0	0	0	0	0	0	0	0	0	0	0	0
OTU_1748	0	1	0	0	0	0	0	0	0	0	0	0	0	0	0	0	0	0	1	6	0	0	0	0	0	0	0	0	0	0	0	0	0	3	0	0	0	3	0	0	0	0	0	0	0	0	0	0	0
OTU_688	0	0	0	0	9	3	0	0	0	0	0	0	0	0	0	0	0	7	0	0	0	0	0	3	0	0	0	0	0	0	0	0	0	0	5	7	0	0	0	0	0	0	0	0	0	0	0	0	0
OTU_15644	0	0	0	0	0	0	0	0	0	1	0	0	0	0	0	0	0	0	0	0	0	0	0	0	0	0	0	0	0	0	0	0	0	0	0	0	0	0	0	0	0	0	0	0	0	0	0	0	0
OTU_639	0	0	0	9	1	0	0	14	0	0	0	0	0	0	0	0	0	2	6	0	0	0	0	1	0	0	0	0	0	0	0	0	0	0	1	4	0	0	0	0	0	0	7	0	0	0	0	0	0
OTU_19604	0	0	0	0	0	0	0	0	0	0	0	0	0	0	0	0	0	0	0	0	0	0	0	0	0	0	0	0	0	0	0	0	0	0	0	0	0	0	0	0	0	0	0	0	0	0	0	0	0
OTU_1348	0	0	0	0	0	0	0	0	0	0	0	0	0	0	0	0	0	0	0	0	0	0	0	0	0	0	0	0	0	0	0	0	0	0	0	0	0	0	0	0	0	0	0	0	0	0	0	0	0
OTU_716	0	0	0	0	0	0	0	0	0	0	0	0	0	0	0	0	0	0	0	0	0	0	0	0	0	0	0	0	0	0	0	0	0	0	0	0	0	0	0	0	0	0	0	0	0	0	0	0	0
OTU_885	0	0	0	0	0	0	0	0	0	0	0	0	0	0	22	0	0	0	0	0	0	0	0	0	0	0	0	0	0	0	0	10	6	5	0	0	0	0	2	0	0	5	0	0	0	0	1	0	0
OTU_1477	0	1	0	0	0	0	0	0	0	0	0	0	0	0	0	0	0	0	0	21	0	0	0	0	0	0	1	0	4	0	0	7	4	0	0	0	0	0	0	0	0	0	0	4	0	0	0	0	0
OTU_1939	0	0	0	0	0	0	0	0	0	0	0	0	0	64	8	0	0	0	0	0	0	0	0	0	0	0	0	0	0	0	0	0	0	3	0	0	0	1	9	0	0	0	0	0	0	6	0	0	0
OTU_897	0	0	0	0	0	4	0	0	0	0	0	0	0	0	0	0	0	4	2	0	8	0	0	20	0	0	0	0	0	0	0	0	0	0	13	4	0	0	0	0	0	0	0	0	0	0	0	0	0
OTU_18829	0	0	0	0	0	0	0	0	0	0	0	0	0	0	0	0	0	0	0	0	0	0	0	0	0	0	0	0	0	0	0	0	0	1	0	0	0	0	0	0	0	0	0	0	0	0	0	0	0
OTU_657	0	0	0	0	0	0	0	0	0	0	0	0	0	0	0	0	0	0	0	0	0	0	0	0	0	0	0	0	0	0	0	0	0	0	0	0	0	0	0	0	0	0	0	0	0	0	0	0	0
OTU_515	0	0	0	0	0	0	0	0	0	0	0	0	0	0	0	2	0	0	0	0	17	0	0	0	2	0	0	0	0	0	0	0	0	0	0	0	0	0	0	0	0	0	0	0	0	0	0	0	0
OTU_573	0	0	0	0	0	13	0	2	0	0	0	0	0	0	0	0	0	0	4	0	0	0	0	4	0	0	0	0	0	0	0	0	0	0	1	0	0	0	0	0	0	0	0	0	0	0	0	0	0
OTU_2877	0	0	0	0	0	0	0	0	0	0	0	0	0	0	0	0	0	0	0	0	0	0	0	0	0	0	0	0	0	0	0	0	0	0	0	0	0	0	0	0	0	0	0	0	0	0	0	0	0
OTU_968	0	0	0	0	0	0	0	0	0	0	0	0	0	0	0	0	0	0	0	0	0	0	0	0	0	0	0	0	0	0	0	11	0	0	0	0	0	0	0	0	0	0	0	1	0	0	0	0	0
OTU_1924	0	1	0	0	0	0	0	0	0	0	0	0	0	0	0	0	0	3	0	0	0	0	5	1	0	0	0	0	0	0	0	0	15	2	1	0	0	0	2	0	0	0	0	0	0	0	0	0	0
OTU_28209	0	0	0	0	0	0	0	0	0	0	0	0	0	0	0	0	0	0	0	0	0	0	0	0	0	0	0	0	0	0	0	0	0	0	0	0	0	0	0	0	0	0	0	0	0	0	0	0	0
OTU_1373	0	0	0	0	0	0	0	0	0	0	0	0	0	0	0	0	0	0	0	0	0	0	0	0	0	0	0	0	0	0	0	0	0	0	0	0	0	0	0	0	0	0	0	0	0	0	0	0	0
OTU_29468	0	1	1	0	0	0	0	0	0	0	0	0	0	0	0	0	0	3	0	0	0	0	0	5	0	0	0	0	0	0	0	0	0	0	0	3	0	0	0	0	0	0	0	0	0	0	0	0	0
OTU_21913	0	1	0	0	0	0	0	0	0	0	0	0	0	0	0	0	0	0	0	0	0	0	0	0	0	0	0	7	0	0	0	13	0	0	0	1	0	0	0	0	1	0	0	0	0	5	0	8	0
OTU_733	0	1	1	6	0	0	0	0	0	0	0	0	0	0	0	0	0	0	1	0	3	0	0	0	1	0	0	0	0	0	0	0	0	0	0	2	0	0	0	0	0	0	0	0	0	0	0	0	0
OTU_676	0	0	0	0	0	0	0	0	0	0	0	0	0	0	0	0	0	5	0	0	0	0	92	1	0	0	0	0	0	0	0	0	0	0	0	0	0	0	0	0	0	0	0	0	0	0	0	0	0
OTU_2845	0	0	0	0	0	0	0	0	0	0	0	0	0	0	0	0	0	0	0	0	0	0	0	0	0	0	0	0	0	0	0	0	0	0	0	0	0	0	0	0	0	0	0	0	0	0	0	123	0
OTU_13776	0	0	0	0	0	0	0	0	0	0	0	0	0	0	0	0	0	0	0	0	0	2	0	0	0	0	0	0	2	0	0	0	0	0	0	0	1	0	0	0	0	0	0	0	0	38	0	0	0
OTU_1404	0	0	0	0	4	0	0	0	0	0	0	0	0	0	0	0	0	0	0	0	0	0	0	0	0	0	0	0	0	0	0	0	0	0	0	0	0	0	0	0	0	0	0	0	0	0	0	0	0
OTU_2854	0	0	0	0	0	0	0	3	0	0	0	0	0	0	0	0	0	0	0	0	0	0	0	0	0	0	0	0	0	0	0	0	0	0	0	0	0	0	0	0	0	1	0	0	0	0	0	0	0
OTU_10893	0	0	0	0	0	0	0	1	0	0	0	0	0	0	0	0	0	0	0	0	0	0	0	0	0	0	0	13	0	0	0	0	0	0	0	0	0	0	0	0	0	0	0	0	2	0	0	0	0
OTU_1520	0	0	0	0	0	0	0	31	0	0	0	0	0	0	0	0	0	0	0	0	2	0	0	0	0	0	0	0	0	70	0	0	0	0	0	0	0	0	0	0	0	0	0	0	0	0	0	0	0
OTU_7378	0	2	2	4	0	0	0	0	0	0	0	0	0	0	0	0	0	0	0	3	0	0	0	0	0	0	0	0	0	0	20	13	0	6	0	0	0	0	0	13	0	0	0	0	0	0	32	0	0
OTU_1160	0	0	0	0	0	0	0	0	0	0	0	0	0	0	0	0	0	1	1	0	1	0	0	8	0	0	0	0	0	0	0	0	0	0	0	1	0	0	0	0	0	0	0	0	0	0	0	0	0
OTU_829	0	0	0	0	0	0	0	1	0	0	0	0	0	0	0	0	0	0	0	0	0	0	0	0	0	0	0	0	0	0	0	0	0	0	2	0	0	0	0	0	0	0	0	0	0	0	0	0	0
OTU_26655	0	0	0	0	0	0	0	2	0	0	0	0	0	0	0	3	1	0	0	0	0	0	0	0	1	0	0	0	0	0	0	0	0	0	0	0	1	0	0	0	0	0	0	0	0	0	0	0	0
OTU_817	0	0	0	0	0	0	0	0	0	0	0	0	0	0	0	0	0	0	0	0	0	94	0	0	0	0	0	0	0	0	0	0	0	0	0	0	0	0	0	0	0	0	0	0	0	0	0	0	0
OTU_20091	0	0	0	0	0	0	0	0	0	0	3	3	1	1	1	0	0	0	0	1	0	0	0	0	0	0	0	7	0	1	1	0	0	0	0	0	0	0	2	0	0	2	0	0	2	0	0	2	0
OTU_25032	0	0	0	0	0	0	0	0	0	1	0	0	0	0	0	0	0	0	0	0	0	0	0	0	0	0	0	0	0	0	0	12	4	1	0	0	0	24	7	0	0	0	6	8	2	3	0	0	0
OTU_752	0	0	0	0	0	3	0	3	0	0	0	0	0	0	0	0	0	1	1	0	0	0	0	0	2	0	0	0	0	0	0	0	4	0	4	0	0	0	0	0	0	0	0	0	0	0	0	0	0
OTU_14572	0	0	1	2	0	0	0	5	0	0	0	0	0	46	0	2	0	0	0	0	1	0	0	0	0	0	0	0	0	0	0	0	0	0	0	0	0	0	0	0	0	0	0	0	0	0	0	0	0
OTU_1213	0	0	0	0	0	0	0	0	0	0	0	0	0	0	0	0	0	1	1	0	0	0	0	0	0	0	0	0	0	0	0	0	20	0	0	0	0	0	0	0	0	0	0	2	0	0	0	0	0
OTU_26430	0	0	0	0	0	0	0	0	0	0	0	0	0	0	0	0	0	0	0	0	0	3	0	0	0	0	0	0	0	0	0	0	0	0	0	0	0	0	0	0	0	0	0	0	0	0	0	0	0
OTU_2214	0	0	1	0	0	0	0	2	1	0	0	0	0	0	0	0	0	0	2	0	0	0	3	3	0	0	0	0	0	0	0	0	0	2	1	1	1	0	0	0	0	0	0	2	0	0	0	0	0
OTU_15548	0	0	0	0	0	0	0	0	0	0	0	0	0	0	0	0	0	0	0	0	0	0	0	0	0	0	0	0	0	0	0	0	0	0	0	0	0	0	0	0	0	0	0	0	0	0	0	0	0
OTU_5323	46	0	0	0	0	0	0	5	0	0	0	0	0	0	0	0	0	0	0	0	0	0	0	1	0	0	0	0	0	0	0	0	0	0	0	0	0	0	0	0	0	0	0	0	0	0	0	0	0
OTU_1930	0	1	0	0	0	0	0	0	0	0	0	0	0	0	0	9	0	0	0	0	0	0	0	0	2	0	0	0	0	0	0	2	0	0	3	0	0	0	2	1	0	0	0	0	0	0	0	13	0
OTU_19013	0	4	7	0	0	0	0	2	0	0	0	0	0	0	0	0	0	1	1	0	0	0	1	1	0	0	0	0	0	0	0	3	0	1	0	1	0	5	3	0	7	8	0	6	0	0	0	0	0
OTU_28660	0	0	0	4	0	0	0	0	0	0	0	0	0	0	0	0	0	0	0	0	0	0	0	0	0	0	0	0	0	0	0	0	0	0	0	0	0	0	0	0	0	0	0	0	0	0	0	0	0
OTU_27780	0	0	0	0	0	0	0	0	0	0	0	0	0	0	0	0	0	3	1	0	0	0	0	9	0	0	0	0	0	0	0	1	2	0	5	3	0	7	4	2	0	0	0	1	0	0	1	1	0
OTU_1578	0	0	0	0	7	0	0	0	0	0	0	0	0	0	0	0	0	1	0	0	0	0	0	0	0	0	0	0	0	0	0	0	0	0	0	0	0	0	0	0	0	0	0	0	0	0	0	0	0
OTU_21575	0	0	0	0	0	0	0	0	0	0	0	1	0	0	0	0	0	0	0	0	0	0	0	0	0	1	0	0	0	0	0	0	0	0	0	0	0	0	0	0	0	0	0	0	0	0	0	0	0
OTU_856	0	0	0	0	0	0	0	0	0	8	0	0	0	0	0	0	0	1	0	0	0	0	0	2	0	0	0	0	0	0	0	0	0	0	0	1	0	0	0	0	36	0	0	0	0	0	0	0	0
OTU_24699	15	0	0	0	1	0	0	0	0	0	0	0	0	0	0	0	0	0	0	0	4	0	0	0	0	0	0	0	0	0	0	0	0	3	3	0	0	0	0	0	0	0	0	0	0	0	0	0	0
OTU_1596	0	0	0	11	0	0	0	0	0	0	0	0	0	0	0	0	0	0	0	0	0	0	0	0	0	0	0	0	0	0	0	0	0	0	0	0	0	0	0	0	0	0	0	0	0	0	0	0	0
OTU_994	5	0	0	0	2	2	0	0	0	0	0	0	0	0	0	0	0	0	0	0	0	0	0	0	1	0	0	0	0	0	0	0	0	0	0	0	0	0	0	0	0	0	0	0	0	0	0	0	0
OTU_27877	0	0	0	0	0	0	0	0	0	1	0	0	1	2	2	0	0	0	0	0	0	0	0	0	0	5	1	0	1	4	0	2	2	0	0	0	0	0	0	0	0	0	0	0	1	1	0	3	2
OTU_26721	0	0	0	5	0	0	0	0	0	0	0	0	0	0	0	11	0	0	0	0	0	0	0	0	17	0	0	0	1	0	0	0	0	0	1	0	0	0	1	2	0	0	0	0	0	0	0	0	0
OTU_497	0	0	0	0	0	0	1	0	0	0	0	0	0	0	0	0	0	0	0	0	0	0	0	0	0	0	0	0	0	0	0	0	0	0	0	0	0	0	0	0	0	0	0	0	0	0	0	0	0
OTU_14125	0	0	0	0	0	0	0	0	0	0	0	0	0	0	0	0	0	0	0	0	0	0	0	0	0	0	0	1	0	0	0	21	4	4	0	0	0	4	0	0	0	0	0	0	13	9	19	0	0
OTU_1211	0	0	0	0	0	0	0	0	0	0	0	0	0	0	0	0	0	0	0	0	0	0	0	0	0	0	0	0	0	0	0	0	0	0	0	0	0	0	0	0	1	1	11	13	0	32	0	0	0
OTU_13073	0	0	0	0	0	0	0	0	0	0	0	0	0	0	0	0	0	0	0	0	0	0	0	0	0	0	0	0	0	0	0	0	0	0	0	0	0	0	0	0	0	0	0	0	0	0	0	0	0
OTU_1842	0	7	17	0	0	0	0	0	0	0	0	0	0	0	0	0	0	0	0	0	0	3	0	0	0	0	0	0	0	0	6	0	11	0	0	0	0	1	0	0	0	18	1	2	0	0	10	0	0
OTU_6141	0	0	0	0	0	0	0	0	0	0	0	0	0	0	0	0	4	0	0	0	0	0	0	0	0	0	0	0	0	0	0	0	0	0	0	0	0	0	0	0	0	0	0	0	0	0	0	0	0
OTU_12238	0	0	0	0	0	0	0	0	0	0	0	0	0	0	0	0	0	0	0	0	0	0	0	0	0	0	0	0	0	0	0	23	0	3	0	0	0	0	5	0	0	0	0	2	0	0	0	0	0
OTU_26841	0	0	0	1	0	0	0	0	1	1	1	1	2	0	1	0	0	0	0	1	0	0	0	0	0	0	0	3	1	1	2	2	1	1	0	0	0	5	0	0	0	0	0	2	2	0	0	0	5
OTU_730	0	0	0	0	0	0	0	0	0	0	0	0	0	0	0	0	0	0	0	0	0	20	0	0	0	0	0	0	0	0	0	0	0	0	0	0	0	0	0	0	0	0	0	0	0	0	0	0	0
OTU_19804	0	0	0	0	0	0	0	0	0	0	1	0	2	0	0	0	0	0	0	0	0	0	0	0	0	0	1	5	8	0	1	1	0	0	0	0	0	1	0	0	0	0	0	0	1	0	0	0	0
OTU_4732	0	0	0	0	0	0	0	0	0	0	0	0	0	0	0	0	0	0	0	0	0	0	0	0	0	0	0	0	0	0	0	0	0	0	0	0	0	0	0	0	0	0	0	3	0	0	0	0	0
OTU_12221	0	0	0	0	2	2	0	0	0	0	0	0	0	0	0	0	0	0	0	0	1	0	0	4	2	0	0	0	0	0	0	0	0	0	6	0	0	0	0	12	0	0	0	0	0	0	0	0	0
OTU_1277	11	0	0	0	0	41	0	0	0	0	0	0	0	0	0	0	0	0	0	0	0	0	0	0	0	0	0	0	0	0	0	0	0	0	0	0	0	0	0	0	0	0	0	0	0	0	0	0	0
OTU_598	0	0	0	0	10	0	0	0	0	0	0	0	0	0	0	0	0	0	5	0	4	0	0	0	0	0	0	0	0	0	0	0	0	0	4	0	0	0	0	9	0	0	0	0	0	0	0	0	0
OTU_1907	0	0	0	0	0	0	0	0	0	0	0	0	0	0	0	0	0	0	3	0	0	0	0	0	2	0	0	0	0	0	23	0	0	3	0	3	0	0	0	0	0	0	0	0	0	0	0	0	0
OTU_774	0	4	3	0	1	0	0	0	0	0	0	0	0	0	0	0	0	0	0	0	1	0	0	2	0	0	0	0	0	0	0	0	0	0	4	0	0	0	0	0	0	0	0	0	0	0	0	0	0
OTU_1833	0	0	0	0	0	0	0	0	0	0	0	0	0	0	0	0	0	0	0	0	0	0	0	0	0	0	0	0	0	4	0	0	0	0	0	0	0	0	0	0	0	0	0	0	0	0	0	0	0
OTU_1065	0	0	0	0	0	0	0	3	0	0	0	0	0	0	0	0	0	0	0	0	0	0	0	0	0	0	0	1	0	0	0	10	0	8	0	0	0	0	0	0	0	0	0	0	0	0	0	0	10
OTU_1622	0	2	2	0	6	0	0	0	0	0	0	0	0	0	0	2	0	0	0	0	12	0	0	1	0	0	0	0	0	0	0	1	0	0	1	1	0	0	0	6	0	0	0	0	0	0	0	0	0
OTU_17267	0	0	0	0	0	0	0	74	0	0	0	0	1	0	0	0	0	0	0	0	0	0	0	0	0	0	0	0	0	0	0	0	0	0	1	0	0	0	0	0	0	0	0	0	0	0	0	0	0
OTU_15017	0	0	0	0	8	0	0	0	0	0	0	0	0	0	0	8	0	0	0	0	0	0	0	0	6	0	0	0	0	0	0	0	0	0	2	0	0	0	0	0	0	0	0	0	0	0	0	0	0
OTU_6545	0	0	0	0	0	1	0	0	0	0	0	0	0	0	0	0	0	0	0	0	4	0	0	3	0	0	0	0	0	0	0	0	0	0	0	0	0	0	0	0	0	0	0	0	0	0	0	0	0
OTU_27670	8	0	1	0	0	3	0	4	0	0	0	0	0	0	0	0	3	0	0	0	0	0	0	9	0	0	3	0	0	0	0	0	0	0	0	0	0	0	0	0	0	0	0	0	0	0	0	0	0
OTU_703	0	0	0	0	3	0	0	0	0	0	0	0	0	0	0	0	0	0	2	0	23	0	0	0	2	0	0	0	0	0	0	0	0	0	0	0	0	0	0	9	0	0	0	0	0	0	0	0	0
OTU_2092	0	4	13	0	1	0	10	0	0	0	0	0	0	0	0	1	0	0	1	0	0	0	0	0	8	0	0	0	0	0	0	0	0	0	2	0	0	0	0	0	0	0	0	0	0	0	0	0	0
OTU_12330	0	0	0	0	0	0	0	0	0	0	0	0	0	0	0	0	0	0	8	0	0	0	0	0	0	0	0	0	0	0	0	0	0	0	0	0	0	0	0	12	0	0	0	2	0	0	0	0	0
OTU_726	0	0	1	0	9	0	0	0	0	0	0	0	0	0	0	0	0	0	0	0	0	0	0	0	0	0	0	0	0	0	0	0	0	0	0	0	0	0	0	57	0	0	0	0	0	0	0	0	0
OTU_633	0	0	0	0	2	0	0	0	0	0	0	0	0	0	0	5	0	0	1	0	7	0	0	0	0	0	0	0	0	0	0	0	0	0	9	0	0	0	0	6	11	0	0	0	0	0	0	0	0
OTU_27285	0	0	0	0	0	0	0	1	0	0	0	0	0	0	0	0	0	0	0	0	0	0	0	0	0	0	0	0	0	0	11	0	0	0	0	0	0	0	1	0	0	0	0	0	0	0	0	0	0
OTU_12590	1	0	0	0	0	1	1	0	1	0	0	0	1	0	0	0	0	0	0	3	2	1	1	1	0	0	1	1	1	0	0	1	1	3	1	0	3	0	1	2	0	1	0	0	0	1	0	0	1
OTU_2939	0	0	0	0	0	0	0	0	0	0	0	0	0	0	0	0	0	0	0	0	0	0	0	0	0	0	0	0	0	0	0	0	0	0	0	0	0	0	0	0	0	0	0	0	0	0	0	0	0
OTU_798	0	0	0	0	0	0	0	0	0	0	0	0	0	0	0	0	0	0	0	0	0	0	0	0	0	0	0	0	0	0	0	0	0	0	0	0	0	0	0	0	15	0	0	0	0	0	0	0	0
OTU_10621	0	0	0	0	1	0	0	0	0	0	0	0	0	0	0	0	0	0	2	0	1	0	3	0	13	0	0	0	0	0	0	0	0	0	3	0	0	0	0	0	0	0	0	0	0	0	0	0	0
OTU_888	0	0	0	0	0	0	0	0	0	0	0	0	0	0	0	0	0	0	2	0	16	0	0	3	1	0	0	0	0	0	0	0	0	3	0	0	0	0	2	0	0	0	0	0	0	0	0	0	0
OTU_25678	0	0	0	0	0	0	0	1	0	0	0	0	0	0	0	0	0	0	0	0	0	0	0	0	0	0	0	0	0	0	0	0	0	0	0	0	0	0	0	0	0	0	0	0	0	0	0	0	1
OTU_2413	4	1	0	0	5	1	0	0	0	0	0	0	0	0	0	0	1	0	0	0	0	0	0	2	0	0	0	0	0	0	0	0	0	0	1	0	0	0	0	1	0	0	0	0	0	0	0	0	0
OTU_2607	0	0	0	0	0	0	0	0	0	0	0	0	0	0	0	0	0	0	0	0	0	0	0	0	0	0	0	0	0	0	0	0	0	0	0	0	0	0	0	0	0	0	0	0	0	0	0	0	0
OTU_7965	0	0	0	0	2	0	0	0	3	0	0	0	0	0	0	0	0	0	7	0	0	0	0	0	0	0	0	0	0	0	0	0	0	0	1	0	0	0	0	0	0	0	0	0	0	0	0	0	0
OTU_11708	0	0	0	0	0	0	0	0	0	0	0	0	0	0	0	0	0	0	0	0	0	0	0	0	0	0	0	0	0	0	0	0	0	0	0	0	0	0	0	0	0	0	0	0	0	0	0	0	0
OTU_28577	0	2	0	0	1	0	0	0	0	0	0	0	0	0	0	0	1	0	0	16	1	0	3	0	0	0	0	0	0	0	0	3	0	0	1	0	0	0	0	0	0	0	0	0	0	1	1	0	0
OTU_18823	0	0	0	6	0	0	0	0	0	0	0	0	0	0	0	0	0	0	0	0	0	0	0	0	0	0	0	0	0	0	0	0	0	0	0	0	5	0	0	0	0	0	0	0	0	0	0	0	22
OTU_22727	0	0	0	0	0	0	0	0	0	0	0	0	0	0	0	0	0	0	0	0	0	0	0	0	0	0	0	0	0	0	0	0	0	0	0	0	0	0	0	0	0	0	0	0	0	0	0	0	0
OTU_13093	0	0	0	0	0	0	0	12	0	0	0	0	0	0	0	0	0	0	0	0	0	0	0	0	0	0	0	0	0	0	0	0	0	0	0	0	0	0	0	0	0	2	0	0	0	0	0	0	0
OTU_24909	0	2	2	0	3	0	0	0	0	0	0	0	0	0	0	10	0	0	1	0	0	0	0	0	5	0	0	0	0	0	0	0	0	0	0	0	0	0	1	0	1	0	2	1	0	1	0	0	0
OTU_1778	0	0	0	0	0	0	0	0	54	0	0	0	0	0	0	0	0	0	0	0	0	0	0	0	0	0	0	0	0	0	0	0	0	0	0	0	0	0	15	0	0	0	0	0	0	0	0	0	0
OTU_1605	0	0	0	0	0	0	0	0	0	0	0	0	0	0	0	0	0	0	0	37	0	0	0	0	0	0	18	0	0	0	0	0	0	4	0	0	0	0	0	0	0	0	0	0	0	0	4	0	0
OTU_26085	0	0	0	0	0	0	0	0	0	0	0	0	0	0	0	0	0	0	0	10	0	0	0	0	1	0	0	0	3	2	0	0	0	0	0	0	0	0	0	0	0	0	0	4	0	0	0	0	0
OTU_1230	0	0	0	0	0	3	0	0	0	0	0	0	0	0	0	0	0	1	2	0	0	1	0	4	0	0	0	0	0	0	0	0	0	0	11	5	21	0	0	0	0	0	0	0	0	0	0	0	0
OTU_23607	0	0	0	0	0	0	0	0	0	0	0	0	0	0	0	0	0	0	0	0	0	0	0	0	0	0	0	0	0	0	0	0	0	0	0	0	0	0	0	0	0	0	0	0	0	0	0	0	0
OTU_1591	0	0	0	0	0	0	0	0	0	0	0	0	0	0	102	0	0	0	0	0	0	0	0	0	0	0	0	0	0	0	0	0	0	0	0	0	0	0	0	0	0	0	0	0	0	0	0	0	0
OTU_2601	0	0	0	0	0	0	0	0	0	0	0	0	0	0	0	0	0	0	0	0	0	0	0	0	0	0	0	1	0	0	0	0	0	0	0	0	0	0	0	0	0	0	0	0	0	0	0	0	0
OTU_13512	0	0	0	0	0	0	0	0	0	1	0	0	1	1	0	0	0	0	0	1	0	0	0	0	0	0	0	0	0	0	1	4	4	0	0	0	0	12	0	0	0	0	1	7	2	2	0	0	1
OTU_910	0	0	0	0	0	0	0	0	0	0	0	0	0	0	0	0	0	0	0	0	0	1	0	0	0	0	0	0	0	0	0	0	0	4	0	0	0	0	0	0	0	0	0	0	0	0	0	0	0
OTU_1220	0	0	0	0	0	0	0	0	0	0	0	0	0	0	0	0	0	0	0	0	0	0	0	0	0	0	0	0	0	0	0	0	0	0	0	0	0	0	0	0	0	0	0	0	0	0	0	0	0
OTU_12895	0	1	2	0	3	0	0	0	0	0	0	0	0	0	0	11	0	0	0	0	1	0	0	0	1	0	0	0	0	0	0	0	4	0	0	0	0	0	0	0	0	0	0	0	0	0	0	0	0
OTU_1564	0	0	0	0	0	0	0	0	13	0	3	0	0	0	0	0	0	0	0	0	0	0	0	0	0	36	0	0	3	0	0	0	1	6	0	0	0	0	0	0	0	27	0	1	0	0	0	0	0
OTU_3562	0	0	1	0	1	0	0	0	0	0	0	0	0	0	5	0	0	0	3	0	1	0	0	1	0	0	0	0	0	0	0	0	0	0	1	0	0	0	0	0	0	0	0	0	0	0	0	0	0
OTU_15833	0	0	2	10	0	1	0	0	0	0	0	0	0	0	0	0	0	6	0	0	0	0	0	1	0	0	1	0	0	0	0	1	0	0	0	0	0	0	0	0	0	0	0	0	0	0	0	0	0
OTU_3916	0	2	0	0	0	0	0	0	49	0	0	0	0	0	0	2	0	0	1	0	0	0	0	0	0	5	0	0	0	0	10	0	0	0	3	0	0	0	0	2	10	0	0	0	0	0	0	0	0
OTU_1216	1	0	0	0	0	3	1	0	0	0	0	0	0	0	0	0	0	2	2	1	2	0	0	4	1	0	0	0	0	0	0	0	0	0	0	1	0	0	0	0	0	0	0	0	0	0	0	0	0
OTU_28852	0	0	0	2	0	0	0	0	0	0	0	0	0	0	0	0	0	0	0	0	0	0	0	0	0	0	17	10	3	0	0	0	0	0	0	0	0	0	0	0	0	0	0	0	3	0	0	0	0
OTU_1606	0	0	0	0	0	0	0	0	0	0	0	0	0	0	0	0	0	0	0	0	0	0	0	0	0	0	0	0	0	0	0	0	0	0	0	0	0	0	0	0	0	0	0	0	0	0	0	0	0
OTU_13453	0	0	1	0	0	0	0	4	0	0	0	1	0	0	0	0	0	0	0	0	0	0	0	0	0	0	0	0	0	0	0	0	0	0	0	0	19	0	0	0	0	0	0	0	0	0	0	0	0
OTU_15992	0	0	0	0	0	0	0	0	0	0	0	0	0	0	0	0	0	1	0	0	0	0	0	0	0	0	0	0	0	0	0	0	0	0	0	0	0	0	0	0	0	0	0	0	0	0	0	0	0
OTU_9453	0	0	0	0	0	2	0	0	0	0	0	0	0	0	0	0	0	1	0	0	0	0	0	0	0	0	0	0	0	0	0	0	0	0	0	1	0	0	0	0	0	0	0	0	0	0	0	0	0
OTU_1068	0	0	0	3	0	0	0	0	0	0	0	0	0	0	0	0	0	0	0	0	0	18	0	0	0	0	0	0	0	0	0	0	0	1	0	0	0	0	0	0	0	0	0	0	0	0	0	0	0
OTU_13327	0	0	0	0	0	0	0	1	0	0	0	0	0	0	1	0	0	0	0	0	1	0	0	0	0	0	0	0	0	0	0	0	0	0	0	0	0	0	0	0	0	0	0	0	0	0	0	0	0
OTU_15049	0	0	0	0	0	0	0	6	0	0	0	0	0	0	0	0	0	0	0	0	0	0	0	2	0	0	0	0	0	0	0	0	0	0	0	0	0	0	0	0	0	0	0	0	0	0	0	0	0
OTU_1355	0	0	0	1	0	0	0	0	0	0	0	0	0	0	0	0	0	0	0	0	0	0	0	0	0	0	0	0	0	0	0	0	0	0	0	0	0	4	0	0	4	0	7	0	0	0	0	0	0
OTU_27101	0	0	0	0	0	0	0	0	1	0	0	0	0	0	0	0	0	0	0	0	0	0	0	0	0	1	0	8	10	0	2	0	1	0	0	0	0	0	3	0	0	0	0	0	0	0	0	0	0
OTU_1537	0	0	0	0	0	0	0	0	0	0	0	0	0	0	0	0	0	0	0	0	0	0	0	0	0	0	2	0	0	0	0	0	0	0	0	0	0	0	0	0	0	0	0	0	0	0	0	0	0
OTU_814	0	0	0	0	0	0	0	0	0	0	0	0	0	0	0	0	0	0	0	0	6	0	0	0	2	0	0	0	0	0	0	0	0	0	0	0	0	0	0	0	0	0	0	0	0	0	0	0	0
OTU_1745	0	0	0	0	0	0	0	0	0	0	0	0	0	0	0	0	0	0	0	0	0	0	0	0	0	0	0	0	0	0	0	0	0	0	0	0	0	0	0	0	0	0	0	0	0	0	0	0	0
OTU_29074	0	0	0	0	0	0	0	0	0	0	1	0	0	1	0	0	4	0	0	0	0	0	5	0	5	2	0	1	0	0	0	0	0	0	0	0	0	0	0	0	0	0	0	0	1	0	0	0	0
OTU_27701	0	0	0	0	4	0	0	0	0	0	0	0	0	0	8	0	5	5	2	0	5	0	1	5	0	0	0	0	0	0	0	0	0	1	1	6	0	0	0	0	0	1	0	0	0	0	0	0	0
OTU_868	0	0	0	0	4	0	0	0	0	0	0	0	0	0	0	0	0	7	0	0	0	0	0	102	0	0	0	0	0	0	0	0	0	0	0	2	0	0	0	0	0	0	0	0	0	0	0	0	0
OTU_2155	0	0	0	0	0	0	0	0	0	0	0	0	0	0	104	0	0	0	3	0	0	0	0	0	0	0	0	0	0	0	0	0	0	0	0	0	0	0	0	0	0	0	0	0	0	0	0	0	0
OTU_1726	38	1	0	0	0	0	0	0	0	0	0	0	0	0	0	0	0	1	3	0	4	0	0	0	0	0	0	0	2	0	0	0	0	0	0	4	0	0	0	0	0	0	0	0	0	0	0	15	0
OTU_1112	0	0	0	0	0	4	0	7	0	0	0	0	0	0	0	0	0	21	0	0	0	0	0	10	0	0	0	0	0	0	0	0	0	0	7	12	0	0	0	0	0	0	0	0	0	0	0	0	0
OTU_1979	0	0	0	0	0	0	0	0	0	0	0	0	0	0	0	0	0	0	0	0	0	0	0	0	0	0	0	0	0	0	0	0	0	0	0	0	0	0	0	0	0	0	0	0	0	0	0	0	0
OTU_29562	0	1	0	0	0	0	0	0	2	0	5	0	0	0	0	1	0	0	0	0	0	0	0	0	0	2	0	0	1	0	0	0	5	6	0	0	0	9	2	0	0	0	0	3	2	2	0	0	4
OTU_16925	0	1	4	0	2	0	0	4	0	0	0	0	0	0	0	1	0	0	3	0	0	0	0	0	0	0	0	2	0	0	19	4	0	1	0	0	0	0	1	0	0	0	0	0	0	0	0	0	0
OTU_25995	0	0	0	5	1	0	0	2	1	0	0	0	0	1	0	1	0	0	0	0	3	0	0	0	0	0	0	0	0	0	3	0	0	0	0	0	4	0	0	1	0	0	0	0	0	9	0	0	0
OTU_2279	0	0	0	0	0	0	0	0	0	0	0	0	0	0	0	0	0	0	0	0	0	0	0	0	0	0	0	0	0	0	0	0	0	0	0	0	0	0	0	0	0	0	0	0	0	0	0	0	0
OTU_29992	0	0	1	0	0	0	0	0	4	0	0	1	0	2	0	0	0	0	0	0	0	0	0	0	0	0	0	2	0	0	1	1	3	3	1	0	0	1	2	1	0	0	0	0	1	0	3	0	0
OTU_8642	0	0	0	0	0	0	0	0	0	0	0	0	0	0	0	0	0	0	0	0	0	0	0	0	0	0	0	0	0	0	0	0	0	0	0	0	0	0	0	0	0	0	0	0	0	0	0	0	0
OTU_1483	0	0	0	0	0	0	0	0	0	0	0	0	0	0	0	0	0	0	0	0	0	17	0	0	0	0	0	0	0	0	0	0	0	0	0	0	0	0	0	0	0	0	0	0	0	0	0	0	0
OTU_1156	0	0	0	0	0	0	0	0	0	0	0	0	0	0	0	0	0	0	0	0	0	0	0	0	0	0	0	0	0	0	0	4	0	2	0	0	0	0	18	0	11	0	1	3	0	14	26	0	0
OTU_27933	0	0	4	0	1	0	5	0	0	0	0	0	0	0	0	6	0	0	2	0	0	0	0	0	4	0	0	0	0	0	0	0	0	0	2	0	1	0	0	1	1	0	0	0	0	0	0	0	0
OTU_1690	0	0	0	0	0	0	0	0	0	0	0	0	0	0	0	0	0	1	0	0	0	0	0	0	0	0	2	0	0	0	0	0	0	0	0	0	0	0	0	0	0	0	0	0	0	0	0	0	0
OTU_18708	0	3	1	0	0	1	0	0	0	0	0	0	0	0	0	0	0	0	2	0	0	0	0	0	0	0	0	0	0	0	0	0	0	0	13	0	0	0	0	0	0	0	0	0	0	0	0	0	0
OTU_4425	0	0	0	0	0	0	1	3	0	0	0	0	0	0	0	0	0	0	0	0	0	0	0	0	0	0	0	0	0	0	0	0	0	0	0	0	0	0	0	0	0	0	0	0	0	0	0	0	0
OTU_1367	0	0	0	0	0	0	0	0	0	0	0	0	0	0	0	0	0	0	0	0	0	0	0	0	0	0	0	0	0	0	0	0	0	0	0	0	0	0	0	0	4	0	7	2	0	50	7	0	0
OTU_9409	0	0	0	0	0	0	0	0	0	0	0	0	0	0	0	0	0	0	0	0	0	0	0	0	0	0	0	0	0	0	0	9	0	4	0	0	0	0	0	0	0	1	5	9	1	13	0	0	0
OTU_861	0	0	0	0	0	0	0	0	0	0	0	0	0	0	0	0	1	0	0	0	0	0	0	0	0	0	0	0	0	0	0	0	0	2	6	0	0	0	0	0	0	0	0	0	0	0	0	0	0
OTU_23536	0	0	0	0	0	0	0	0	0	0	0	0	0	0	78	0	0	0	0	0	0	0	0	0	0	0	0	0	0	0	0	0	0	0	0	0	0	0	0	0	0	0	0	0	0	0	0	0	0
OTU_3285	0	0	0	5	0	0	0	0	0	0	0	0	0	0	0	0	0	0	0	0	0	0	0	0	0	0	0	0	0	0	0	0	0	0	0	0	0	0	0	0	0	0	0	0	0	0	0	0	0
OTU_1113	0	0	0	0	0	0	0	0	0	0	0	0	0	0	0	0	0	0	0	0	0	0	0	0	0	0	0	0	0	0	0	0	0	0	1	0	0	0	0	0	0	0	0	0	0	0	0	0	0
OTU_1262	0	0	0	0	0	0	0	0	1	0	0	0	0	5	73	0	0	0	0	0	0	0	0	0	0	0	0	0	0	0	0	0	0	0	0	0	0	0	0	0	0	0	0	0	0	0	0	0	0
OTU_1266	0	0	0	0	0	1	0	0	0	0	0	0	0	0	0	0	0	4	0	0	0	0	0	3	0	0	0	0	0	0	0	0	0	0	0	3	0	0	0	0	0	0	0	0	0	0	0	0	0
OTU_1848	0	0	0	0	0	3	0	1	0	0	0	0	0	0	0	0	0	1	0	0	0	0	2	0	0	0	0	0	0	0	0	0	0	0	3	2	0	0	0	0	0	0	0	0	0	0	0	0	6
OTU_13814	110	0	0	0	0	0	0	1	0	0	0	0	0	0	0	0	0	0	0	0	0	0	0	0	0	0	0	0	0	0	0	0	0	0	0	0	0	0	0	0	0	0	0	0	0	0	0	0	0
OTU_2306	0	0	0	0	0	0	0	8	0	0	0	0	0	0	0	0	0	5	0	0	0	0	0	2	0	0	6	1	1	0	0	4	0	1	0	0	10	0	0	0	5	0	0	0	0	0	0	0	0
OTU_1232	0	0	0	0	0	0	0	0	0	0	0	0	0	0	0	0	0	0	0	0	0	0	0	0	0	0	0	1	0	0	0	0	0	4	0	0	0	1	0	0	0	0	0	0	43	0	0	0	0
OTU_25414	0	0	0	0	0	0	0	0	0	0	0	1	0	0	0	0	0	0	1	0	0	0	0	0	0	0	1	0	0	0	0	0	0	0	0	0	0	0	0	0	0	0	0	0	0	0	0	0	0
OTU_1997	2	0	0	0	0	0	0	0	0	0	0	0	0	0	0	0	0	0	0	0	0	0	0	0	0	0	0	0	0	0	0	4	0	0	0	0	0	0	0	0	0	0	0	0	0	0	0	0	0
OTU_1915	0	0	0	0	0	0	0	0	0	0	0	0	0	0	0	0	0	0	0	0	0	0	0	0	0	0	0	4	0	0	0	0	0	6	0	0	0	0	1	0	15	0	0	1	0	11	6	0	0
OTU_2999	0	0	0	0	0	0	0	0	0	0	0	0	0	0	0	0	0	0	0	0	0	5	0	0	0	0	0	0	0	0	0	0	0	0	0	0	0	0	0	0	0	0	0	13	0	0	0	0	0
OTU_1734	0	0	1	0	0	0	0	0	0	0	0	0	0	68	0	0	0	0	0	0	0	0	0	0	0	0	0	0	0	0	0	0	0	0	0	0	0	0	0	0	0	0	0	0	0	0	0	0	0
OTU_21620	0	0	0	0	0	0	0	1	0	0	1	0	1	0	0	0	0	0	0	0	0	0	9	0	0	0	0	0	0	0	0	0	0	0	0	0	0	0	0	0	0	0	0	0	0	0	0	0	0
OTU_1258	0	0	0	0	0	0	0	0	0	0	0	0	0	0	0	0	0	0	0	0	0	0	0	0	0	0	0	0	0	0	0	1	0	0	0	0	0	7	0	0	66	0	0	0	8	0	0	0	0
OTU_3795	0	0	0	0	0	0	0	0	0	0	0	0	0	0	0	0	0	0	0	0	0	13	0	0	0	0	0	0	0	0	0	0	0	0	0	0	0	0	0	0	0	0	0	0	0	0	0	0	17
OTU_997	6	0	0	0	3	1	0	0	0	0	0	0	0	0	0	0	0	2	0	0	5	0	0	4	1	0	0	0	0	0	0	0	0	0	11	2	10	0	0	0	0	0	0	0	0	0	0	0	0
OTU_22418	0	0	0	0	0	0	1	4	0	0	0	0	0	0	0	0	0	0	0	0	0	0	0	0	0	0	0	0	0	0	1	0	0	0	0	0	0	0	0	0	0	0	0	0	0	0	0	0	0
OTU_29753	0	0	0	1	0	0	0	0	0	0	14	0	0	0	0	0	0	0	0	0	0	0	0	0	0	0	0	0	0	0	0	0	0	1	0	0	0	0	0	0	0	0	0	0	0	0	0	0	0
OTU_1309	0	0	0	0	0	0	0	0	0	0	0	0	0	0	0	0	0	0	0	0	0	0	0	0	0	54	0	0	0	0	0	0	0	4	0	0	0	0	0	0	0	0	0	1	0	0	0	0	0
OTU_1791	0	0	0	4	0	0	0	0	0	0	0	0	0	0	0	0	0	0	0	0	0	0	0	0	0	0	0	0	0	0	0	0	0	0	0	0	0	0	0	0	0	0	0	0	0	0	0	0	0
OTU_1555	0	0	0	0	0	0	0	0	0	0	0	0	0	0	0	0	0	0	0	0	0	0	0	0	0	0	0	0	0	3	0	0	2	2	0	0	0	0	0	0	0	0	0	1	0	0	5	0	7
OTU_8118	0	0	0	0	0	0	0	0	0	0	0	0	0	0	0	0	51	0	0	0	3	0	2	0	0	0	0	0	0	0	0	0	0	0	0	0	0	0	0	0	0	0	0	0	0	0	0	0	0
OTU_26052	0	0	0	0	0	0	0	3	0	0	0	0	0	0	0	0	0	0	0	0	0	0	0	0	0	1	0	5	0	0	0	0	0	0	0	0	0	0	0	0	0	0	1	0	0	0	0	0	0
OTU_4541	0	0	0	0	0	1	0	0	0	0	0	0	0	0	0	0	0	0	0	0	0	0	0	0	0	0	0	0	0	0	0	0	3	0	0	0	0	0	0	0	0	0	4	0	0	0	0	0	0
OTU_2247	0	0	0	0	0	0	0	0	0	0	0	0	0	0	0	0	0	0	0	0	0	0	0	0	0	0	0	0	0	0	0	0	0	3	0	0	0	0	0	0	0	0	0	0	0	0	0	0	0
OTU_18777	0	9	1	0	0	0	0	0	0	0	0	0	0	0	0	0	21	1	0	0	0	0	0	4	0	0	0	0	0	0	0	0	0	0	1	3	2	0	0	0	0	0	0	0	0	0	0	0	0
OTU_16861	0	0	0	0	1	10	0	0	0	0	0	0	0	0	0	0	1	0	0	0	1	0	0	1	0	0	0	0	0	2	0	0	0	0	0	6	1	0	1	0	1	0	0	0	1	0	1	0	0
OTU_20807	0	0	0	0	0	0	0	0	0	0	0	0	0	0	0	0	0	0	0	0	0	0	0	0	0	0	0	0	0	0	0	0	0	0	0	0	0	0	0	0	0	0	0	0	0	0	0	0	0
OTU_22135	2	2	0	0	0	0	0	4	0	0	0	0	0	0	0	0	0	0	0	0	0	0	0	0	2	0	0	0	0	0	0	0	0	1	2	0	1	0	0	0	0	0	0	0	0	1	0	0	0
OTU_754	0	0	0	0	1	2	0	0	0	0	0	0	0	0	0	0	0	3	0	0	0	0	0	30	0	0	0	0	0	0	0	0	0	0	4	1	0	0	0	4	0	0	0	0	0	0	0	0	0
OTU_2864	0	0	0	0	0	0	0	3	1	1	0	0	0	0	0	0	0	0	0	0	0	0	0	0	0	1	0	0	0	0	0	0	0	0	0	0	0	0	0	0	0	0	1	0	0	0	0	87	0
OTU_1078	0	0	0	0	0	0	0	0	0	0	0	0	0	0	0	0	0	0	0	0	0	0	0	0	0	0	0	0	0	0	0	0	0	0	16	0	0	0	0	0	0	0	0	0	0	0	0	0	0
OTU_1951	0	0	0	0	0	0	0	0	0	0	0	0	0	0	0	0	0	0	0	0	0	0	0	0	0	0	0	0	0	0	0	0	0	0	0	0	0	0	0	0	0	0	0	0	0	0	0	0	0
OTU_1988	0	0	0	0	0	2	0	0	0	0	0	0	0	0	0	0	0	0	0	12	0	0	0	0	0	0	0	0	0	0	3	4	0	1	0	0	0	0	0	0	0	0	0	1	0	10	0	0	0
OTU_950	0	0	0	0	0	0	1	0	0	0	0	0	0	0	0	0	0	0	0	0	0	0	0	0	0	0	0	0	0	0	0	0	0	0	0	0	0	0	0	0	0	0	0	0	0	0	0	0	0
OTU_19686	0	0	0	0	0	0	0	0	0	0	0	0	0	0	0	0	0	0	0	0	0	0	0	0	0	0	0	0	0	0	26	0	0	0	0	0	0	0	0	0	0	0	0	0	0	0	0	0	0
OTU_29409	0	0	0	0	0	0	0	0	0	1	4	0	0	1	0	0	0	0	0	0	0	0	0	0	0	0	0	0	0	0	0	1	0	0	0	0	0	0	0	1	0	0	0	0	0	0	0	0	0
OTU_1263	0	0	0	0	0	0	0	0	0	0	0	0	0	0	0	0	0	0	0	0	0	0	0	0	0	0	0	0	0	0	0	0	0	0	0	0	0	0	0	0	0	0	0	0	0	0	0	0	0
OTU_795	0	0	0	63	0	0	0	0	0	0	0	0	0	0	0	0	0	0	0	0	0	0	0	0	0	0	0	0	0	0	0	0	0	0	0	0	49	0	0	0	0	0	0	0	0	0	0	0	0
OTU_24618	0	0	0	6	0	0	0	0	0	0	0	0	0	0	0	0	0	0	0	0	0	0	0	0	0	0	0	0	0	0	0	0	0	0	0	0	0	0	0	0	0	0	0	0	0	0	0	0	0
OTU_717	0	1	0	0	3	0	0	0	0	0	0	0	0	0	0	0	12	2	3	0	5	0	2	2	0	0	0	0	0	0	0	0	0	0	6	3	0	0	0	0	0	0	0	0	0	0	0	0	0
OTU_19393	0	65	0	0	0	0	0	0	0	0	0	0	3	0	0	0	0	2	0	0	1	0	0	0	2	0	0	0	0	0	0	0	0	0	0	1	0	0	0	0	0	0	0	0	0	0	0	0	0
OTU_29637	0	0	0	0	0	0	0	0	0	0	0	0	0	0	0	0	0	0	0	0	0	0	0	0	0	0	0	0	0	0	0	0	0	0	0	0	0	0	0	0	0	0	0	0	0	0	0	0	1
OTU_24636	0	0	0	0	0	28	0	0	0	0	0	0	0	0	0	0	0	10	0	0	0	0	0	14	0	0	0	0	0	0	0	0	0	0	5	13	0	0	0	0	0	0	0	0	0	0	0	0	0
OTU_2728	0	1	0	0	0	0	0	0	0	0	0	0	0	0	0	0	0	0	2	0	0	0	0	0	0	0	0	0	0	0	0	0	0	0	0	0	0	0	0	0	0	0	0	0	0	0	0	0	0
OTU_1878	0	0	2	0	0	0	0	1	0	0	0	8	0	0	0	0	0	0	0	0	0	0	0	0	0	1	0	4	2	0	0	0	1	0	0	0	0	0	0	0	0	0	0	0	0	0	0	0	0
OTU_3083	0	0	0	0	0	0	0	0	0	0	0	0	0	0	0	0	0	0	0	0	0	0	0	0	1	0	0	0	0	0	0	0	0	0	0	0	0	0	0	0	0	0	0	0	0	0	0	0	0
OTU_1097	0	0	0	0	0	0	0	0	0	0	0	0	0	0	0	0	0	0	0	0	0	0	0	0	0	0	0	0	0	0	0	0	0	0	0	0	0	0	0	0	0	0	0	0	0	0	0	0	0
OTU_12027	0	1	0	0	0	0	0	0	0	0	0	0	0	0	0	0	0	0	0	0	0	0	0	0	1	0	0	0	0	0	0	2	0	0	0	0	0	0	0	0	0	0	0	0	0	0	0	0	0
[truncated: 21,782 more rows]
[truncated: 160 more columns]
