# Supplementary material for: Deconstructing the Bat Skin Microbiome: Influences of the Host and the Environment
Source: Front Microbiol. 2016 Nov 17;7:1753. doi: 10.3389/fmicb.2016.01753 (PMC5112243; doi:10.3389/fmicb.2016.01753)
Supplement: Supplementary file 2 [file Table2.xlsx]

## Sheet: SampleSite_MYLU
Run	X1	X2	R2	pval p	valBon p	valFDR
1	Carbondale Cabin	Carbondale Lake Cabin	0.0596378	0.001	0.028	0.005
3	Carbondale Cabin	Larimar	0.0909936	0.001	0.028	0.005
4	Carbondale Cabin	NY Site # 1	0.113695	0.001	0.028	0.005
5	Carbondale Cabin	NY Site # 2	0.267491	0.001	0.028	0.005
7	Carbondale Cabin	VA Site # 2	0.104997	0.001	0.028	0.005
9	Carbondale Lake Cabin	Larimar	0.205187	0.001	0.028	0.005
10	Carbondale Lake Cabin	NY Site # 1	0.187733	0.001	0.028	0.005
11	Carbondale Lake Cabin	NY Site # 2	0.315877	0.001	0.028	0.005
19	Larimar	NY Site # 1	0.195303	0.001	0.028	0.005
20	Larimar	NY Site # 2	0.348078	0.001	0.028	0.005
23	NY Site # 1	NY Site # 2	0.164753	0.001	0.028	0.005
27	NY Site # 2	VA Site # 2	0.276394	0.002	0.056	0.005
22	Larimar	VA Site # 2	0.287717	0.006	0.168	0.013
25	NY Site # 1	VA Site # 2	0.194373	0.008	0.224	0.016
13	Carbondale Lake Cabin	VA Site # 2	0.29076	0.017	0.476	0.032
26	NY Site # 2	Salida	0.215597	0.064	1.792	0.105
16	Dotsero	NY Site # 2	0.197123	0.061	1.708	0.107
2	Carbondale Cabin	Dotsero	0.0517745	0.078	2.184	0.121
21	Larimar	Salida	0.182653	0.104	2.912	0.149
24	NY Site # 1	Salida	0.162189	0.104	2.912	0.149
15	Dotsero	NY Site # 1	0.157842	0.118	3.304	0.15
14	Dotsero	Larimar	0.193966	0.114	3.192	0.152
8	Carbondale Lake Cabin	Dotsero	0.206422	0.176	4.928	0.214
6	Carbondale Cabin	Salida	0.039674	0.21	5.88	0.245
18	Dotsero	VA Site # 2	0.465877	0.25	7	0.275
28	Salida	VA Site # 2	0.457058	0.25	7	0.275
12	Carbondale Lake Cabin	Salida	0.175693	0.427	11.956	0.443
17	Dotsero	Salida	1	NA	NA	NA

## Sheet: SampleState_MYLU
	X1	X2	R2	pval	pvalBon	pvalFDR
1	CO	NY	0.167847	0.001	0.003	0.002
2	CO	VA	0.0646729	0.001	0.003	0.002
3	NY	VA	0.134448	0.001	0.003	0.002

## Sheet: HostSpecies_AllBats
Run	X1	X2	R2	pval	pvalBon	pvalFDR
12	Eptesicus fuscus	Myotis ciliolabrum	0.0870957	0.002	0.11	0.007
14	Eptesicus fuscus	Myotis lucifugus	0.0664955	0.001	0.055	0.007
16	Eptesicus fuscus	Myotis sodalis	0.23803	0.001	0.055	0.007
17	Eptesicus fuscus	Myotis volans	0.134588	0.001	0.055	0.007
18	Eptesicus fuscus	Myotis yumanensis	0.123583	0.001	0.055	0.007
19	Eptesicus fuscus	Perimyotis subflavus	0.154654	0.001	0.055	0.007
42	Myotis lucifugus	Myotis sodalis	0.0458147	0.001	0.055	0.007
43	Myotis lucifugus	Myotis volans	0.0336326	0.001	0.055	0.007
44	Myotis lucifugus	Myotis yumanensis	0.0314202	0.001	0.055	0.007
45	Myotis lucifugus	Perimyotis subflavus	0.02923	0.002	0.11	0.007
50	Myotis sodalis	Myotis volans	0.134296	0.001	0.055	0.007
51	Myotis sodalis	Myotis yumanensis	0.163866	0.001	0.055	0.007
52	Myotis sodalis	Perimyotis subflavus	0.167945	0.001	0.055	0.007
53	Myotis volans	Myotis yumanensis	0.0596269	0.001	0.055	0.007
54	Myotis volans	Perimyotis subflavus	0.0918765	0.001	0.055	0.007
55	Myotis yumanensis	Perimyotis subflavus	0.0964059	0.001	0.055	0.007
1	Corynorhinuys townsendii	Eptesicus fuscus	0.10819	0.003	0.165	0.009
31	Myotis ciliolabrum	Myotis sodalis	0.187422	0.003	0.165	0.009
25	Lasiurus cinereus	Myotis volans	0.0683862	0.004	0.22	0.012
15	Eptesicus fuscus	Myotis septentrionalis	0.117637	0.006	0.33	0.016
47	Myotis septentrionalis	Myotis volans	0.0675818	0.006	0.33	0.016
11	Eptesicus fuscus	Lasiurus cinereus	0.120217	0.007	0.385	0.018
13	Eptesicus fuscus	Myotis evotis	0.10652	0.009	0.495	0.022
24	Lasiurus cinereus	Myotis sodalis	0.207863	0.012	0.66	0.027
48	Myotis septentrionalis	Myotis yumanensis	0.0689783	0.012	0.66	0.027
46	Myotis septentrionalis	Myotis sodalis	0.139606	0.013	0.715	0.028
7	Corynorhinuys townsendii	Myotis sodalis	0.186677	0.014	0.77	0.029
37	Myotis evotis	Myotis sodalis	0.179251	0.017	0.935	0.033
34	Myotis ciliolabrum	Perimyotis subflavus	0.232858	0.018	0.99	0.034
26	Lasiurus cinereus	Myotis yumanensis	0.0559784	0.022	1.21	0.04
32	Myotis ciliolabrum	Myotis volans	0.0499726	0.022	1.21	0.04
38	Myotis evotis	Myotis volans	0.0559842	0.024	1.32	0.041
8	Corynorhinuys townsendii	Myotis volans	0.0558878	0.025	1.375	0.042
10	Corynorhinuys townsendii	Perimyotis subflavus	0.264239	0.037	2.035	0.06
33	Myotis ciliolabrum	Myotis yumanensis	0.0482423	0.041	2.255	0.064
40	Myotis evotis	Perimyotis subflavus	0.261914	0.041	2.255	0.064
27	Lasiurus cinereus	Perimyotis subflavus	0.310046	0.044	2.42	0.065
22	Lasiurus cinereus	Myotis lucifugus	0.0196702	0.053	2.915	0.075
41	Myotis lucifugus	Myotis septentrionalis	0.0191638	0.052	2.86	0.075
39	Myotis evotis	Myotis yumanensis	0.047632	0.091	5.005	0.125
3	Corynorhinuys townsendii	Myotis ciliolabrum	0.286063	0.1	5.5	0.131
20	Lasiurus cinereus	Myotis ciliolabrum	0.315868	0.1	5.5	0.131
30	Myotis ciliolabrum	Myotis septentrionalis	0.333792	0.1	5.5	0.131
29	Myotis ciliolabrum	Myotis lucifugus	0.0169525	0.136	7.48	0.17
35	Myotis evotis	Myotis lucifugus	0.0158388	0.208	11.44	0.254
5	Corynorhinuys townsendii	Myotis lucifugus	0.0156842	0.228	12.54	0.273
9	Corynorhinuys townsendii	Myotis yumanensis	0.0421079	0.337	18.535	0.35
28	Myotis ciliolabrum	Myotis evotis	0.267249	0.3	16.5	0.351
2	Corynorhinuys townsendii	Lasiurus cinereus	0.355965	0.333333	18.3333	0.367
6	Corynorhinuys townsendii	Myotis septentrionalis	0.416117	0.333333	18.3333	0.367
21	Lasiurus cinereus	Myotis evotis	0.398685	0.333333	18.3333	0.367
23	Lasiurus cinereus	Myotis septentrionalis	0.472096	0.333333	18.3333	0.367
36	Myotis evotis	Myotis septentrionalis	0.415037	0.333333	18.3333	0.367
4	Corynorhinuys townsendii	Myotis evotis	0.348038	0.666667	36.6667	0.679
49	Myotis septentrionalis	Perimyotis subflavus	0.126123	0.948	52.14	0.948

## Sheet: SampleState_AllBats
	X1	X2	R2	pval	pvalBon	pvalFDR
1	CO	NY	0.104127	0.001	0.003	0.002
2	CO	VA	0.0304107	0.001	0.003	0.002
3	NY	VA	0.102504	0.001	0.003	0.002

## Sheet: SampleSite_AllBats
	X1	X2	R2	pval	pvalBon	pvalFDR
4	Canon City	Dotsero	0.0739212	0.002	0.156	0.004
5	Canon City	Larimar	0.0790576	0.002	0.156	0.004
13	Carbondale Cabin	Carbondale Lake Cabin	0.0596378	0.001	0.078	0.004
15	Carbondale Cabin	Dotsero	0.104194	0.001	0.078	0.004
16	Carbondale Cabin	Larimar	0.1305	0.001	0.078	0.004
18	Carbondale Cabin	NY Site # 1	0.118701	0.001	0.078	0.004
19	Carbondale Cabin	NY Site # 2	0.24698	0.001	0.078	0.004
20	Carbondale Cabin	Pueblo	0.0564508	0.001	0.078	0.004
21	Carbondale Cabin	Salida	0.0461547	0.001	0.078	0.004
22	Carbondale Cabin	VA Site # 1	0.122289	0.001	0.078	0.004
23	Carbondale Cabin	VA Site # 2	0.104997	0.001	0.078	0.004
25	Carbondale Lake Cabin	Dotsero	0.091178	0.001	0.078	0.004
26	Carbondale Lake Cabin	Larimar	0.134076	0.001	0.078	0.004
28	Carbondale Lake Cabin	NY Site # 1	0.179249	0.001	0.078	0.004
29	Carbondale Lake Cabin	NY Site # 2	0.200781	0.001	0.078	0.004
31	Carbondale Lake Cabin	Salida	0.133081	0.001	0.078	0.004
34	DeBeque	Dotsero	0.0709166	0.002	0.156	0.004
35	DeBeque	Larimar	0.0814093	0.001	0.078	0.004
37	DeBeque	NY Site # 1	0.165589	0.002	0.156	0.004
38	DeBeque	NY Site # 2	0.156094	0.001	0.078	0.004
43	Dotsero	Larimar	0.145546	0.001	0.078	0.004
45	Dotsero	NY Site # 1	0.105545	0.001	0.078	0.004
46	Dotsero	NY Site # 2	0.188618	0.001	0.078	0.004
47	Dotsero	Pueblo	0.0737366	0.001	0.078	0.004
48	Dotsero	Salida	0.105866	0.001	0.078	0.004
49	Dotsero	VA Site # 1	0.121531	0.001	0.078	0.004
50	Dotsero	VA Site # 2	0.124808	0.001	0.078	0.004
52	Larimar	NY Site # 1	0.150912	0.001	0.078	0.004
53	Larimar	NY Site # 2	0.276538	0.001	0.078	0.004
54	Larimar	Pueblo	0.115127	0.001	0.078	0.004
55	Larimar	Salida	0.105033	0.001	0.078	0.004
56	Larimar	VA Site # 1	0.139807	0.001	0.078	0.004
57	Larimar	VA Site # 2	0.137514	0.001	0.078	0.004
64	NY Site # 1	NY Site # 2	0.0971931	0.001	0.078	0.004
65	NY Site # 1	Pueblo	0.105338	0.001	0.078	0.004
66	NY Site # 1	Salida	0.185238	0.001	0.078	0.004
67	NY Site # 1	VA Site # 1	0.130985	0.001	0.078	0.004
69	NY Site # 2	Pueblo	0.217708	0.001	0.078	0.004
70	NY Site # 2	Salida	0.232097	0.001	0.078	0.004
71	NY Site # 2	VA Site # 1	0.170187	0.001	0.078	0.004
72	NY Site # 2	VA Site # 2	0.146811	0.001	0.078	0.004
73	Pueblo	Salida	0.0521673	0.002	0.156	0.004
74	Pueblo	VA Site # 1	0.107859	0.001	0.078	0.004
75	Pueblo	VA Site # 2	0.102011	0.001	0.078	0.004
76	Salida	VA Site # 1	0.212961	0.001	0.078	0.004
32	Carbondale Lake Cabin	VA Site # 1	0.212359	0.003	0.234	0.005
68	NY Site # 1	VA Site # 2	0.180577	0.004	0.312	0.007
8	Canon City	NY Site # 2	0.131711	0.005	0.39	0.008
78	VA Site # 1	VA Site # 2	0.247016	0.005	0.39	0.008
41	DeBeque	VA Site # 1	0.218849	0.007	0.546	0.011
14	Carbondale Cabin	DeBeque	0.0475052	0.009	0.702	0.013
24	Carbondale Lake Cabin	DeBeque	0.187019	0.009	0.702	0.013
33	Carbondale Lake Cabin	VA Site # 2	0.29076	0.009	0.702	0.013
77	Salida	VA Site # 2	0.248683	0.011	0.858	0.016
40	DeBeque	Salida	0.12762	0.019	1.482	0.027
7	Canon City	NY Site # 1	0.16724	0.02	1.56	0.028
39	DeBeque	Pueblo	0.0515306	0.026	2.028	0.036
11	Canon City	VA Site # 1	0.214846	0.028	2.184	0.038
59	Littleton	NY Site # 2	0.099119	0.041	3.198	0.054
44	Dotsero	Littleton	0.0707402	0.047	3.666	0.06
51	Larimar	Littleton	0.0705756	0.046	3.588	0.06
2	Canon City	Carbondale Lake Cabin	0.164212	0.072	5.616	0.091
17	Carbondale Cabin	Littleton	0.0445836	0.101	7.878	0.119
3	Canon City	DeBeque	0.274211	0.1	7.8	0.122
12	Canon City	VA Site # 2	0.412059	0.1	7.8	0.122
42	DeBeque	VA Site # 2	0.369534	0.1	7.8	0.122
58	Littleton	NY Site # 1	0.146835	0.107	8.346	0.125
62	Littleton	VA Site # 1	0.209563	0.117	9.126	0.134
61	Littleton	Salida	0.164072	0.122	9.516	0.136
60	Littleton	Pueblo	0.0485834	0.121	9.438	0.137
1	Canon City	Carbondale Cabin	0.0389912	0.135	10.53	0.148
30	Carbondale Lake Cabin	Pueblo	0.0389479	0.147	11.466	0.159
27	Carbondale Lake Cabin	Littleton	0.206454	0.153	11.934	0.163
36	DeBeque	Littleton	0.388566	0.25	19.5	0.262
63	Littleton	VA Site # 2	0.468513	0.25	19.5	0.262
10	Canon City	Salida	0.116506	0.316	24.648	0.324
9	Canon City	Pueblo	0.0406166	0.337	26.286	0.337
6	Canon City	Littleton	0.56391	0.333333	26	0.338

## Sheet: Pairwise_HostSpecies
	X1	X2	R2	pval	pvalBon	pvalFDR
1	Environmental Sample	Myotis lucifugus	0.0615149	0.001	0.015	0.004
3	Environmental Sample	Myotis sodalis	0.0890195	0.001	0.015	0.004
4	Environmental Sample	Myotis volans	0.0866579	0.001	0.015	0.004
8	Myotis lucifugus	Myotis volans	0.0763696	0.001	0.015	0.004
13	Myotis sodalis	Myotis volans	0.146253	0.001	0.015	0.004
14	Myotis sodalis	Perimyotis subflavus	0.167945	0.002	0.03	0.004
15	Myotis volans	Perimyotis subflavus	0.114317	0.001	0.015	0.004
9	Myotis lucifugus	Perimyotis subflavus	0.0584259	0.003	0.045	0.006
5	Environmental Sample	Perimyotis subflavus	0.084524	0.005	0.075	0.008
10	Myotis septentrionalis	Myotis sodalis	0.139606	0.008	0.12	0.012
11	Myotis septentrionalis	Myotis volans	0.0877453	0.009	0.135	0.012
7	Myotis lucifugus	Myotis sodalis	0.0391141	0.02	0.3	0.025
6	Myotis lucifugus	Myotis septentrionalis	0.0394532	0.07	1.05	0.081
2	Environmental Sample	Myotis septentrionalis	0.0657289	0.084	1.26	0.09
12	Myotis septentrionalis	Perimyotis subflavus	0.126123	0.943	14.145	0.943

## Sheet: Pairwise_SampleState
	X1	X2	R2	pval	pvalBon	pvalFDR
1	CO	NY	0.108394	0.001	0.003	0.002
2	CO	VA	0.0640489	0.001	0.003	0.002
3	NY	VA	0.0752543	0.001	0.003	0.002

## Sheet: Pairwise_SampleSite
	X1	X2	R2	pval	pvalBon	pvalFDR
1	Carbondale Cabin	Dotsero	0.0920012	0.001	0.015	0.002
2	Carbondale Cabin	NY Site # 1	0.144266	0.001	0.015	0.002
3	Carbondale Cabin	NY Site # 2	0.197016	0.001	0.015	0.002
4	Carbondale Cabin	VA Site # 1	0.154637	0.001	0.015	0.002
5	Carbondale Cabin	VA Site # 2	0.154689	0.001	0.015	0.002
6	Dotsero	NY Site # 1	0.0925785	0.001	0.015	0.002
7	Dotsero	NY Site # 2	0.142308	0.001	0.015	0.002
8	Dotsero	VA Site # 1	0.101423	0.001	0.015	0.002
9	Dotsero	VA Site # 2	0.0928049	0.001	0.015	0.002
10	NY Site # 1	NY Site # 2	0.080784	0.001	0.015	0.002
13	NY Site # 2	VA Site # 1	0.137029	0.001	0.015	0.002
14	NY Site # 2	VA Site # 2	0.110682	0.001	0.015	0.002
15	VA Site # 1	VA Site # 2	0.1896	0.002	0.03	0.002
11	NY Site # 1	VA Site # 1	0.113507	0.005	0.075	0.005
12	NY Site # 1	VA Site # 2	0.110968	0.006	0.09	0.006
